# Supplementary material for: Gene expression profiling of immunomagnetically separated cells directly from stabilized whole blood for multicenter clinical trials
Source: Clin Transl Med. 2014 Nov 13;3:36. doi: 10.1186/s40169-014-0036-z (PMC4424390; doi:10.1186/s40169-014-0036-z)
Supplement: Additional file 2: — Supplementary table. [file s40169-014-0036-z-S2.xlsx]

## Sheet: complete list
Custom CDF Probeset ID (HGU133Plus2_Hs_ENTREZG,v.17) (N=502)	Affymetrix Probeset ID HGU133plus2	Description
10017_at	221320_at	BCL2-like 10 (apoptosis facilitator)
10017_at	236491_at	BCL2-like 10 (apoptosis facilitator)
10018_at	1553088_a_at	BCL2-like 11 (apoptosis facilitator)
10018_at	208536_s_at	BCL2-like 11 (apoptosis facilitator)
10018_at	208536_s_at	BCL2-like 11 (apoptosis facilitator)
10018_at	1553096_s_at	BCL2-like 11 (apoptosis facilitator)
10018_at	222343_at	BCL2-like 11 (apoptosis facilitator)
10018_at	1558143_a_at	BCL2-like 11 (apoptosis facilitator)
10018_at	225606_at	BCL2-like 11 (apoptosis facilitator)
10049_at	208811_s_at	DnaJ (Hsp40) homolog, subfamily B, member 6
10049_at	208810_at	DnaJ (Hsp40) homolog, subfamily B, member 6
10049_at	209015_s_at	DnaJ (Hsp40) homolog, subfamily B, member 6
100533107_at	216325_x_at	RTEL1-TNFRSF6B readthrough (non-protein coding)
100533107_at	216325_x_at	RTEL1-TNFRSF6B readthrough (non-protein coding)
10114_at	207764_s_at	homeodomain interacting protein kinase 3
10114_at	210148_at	homeodomain interacting protein kinase 3
10116_at	212374_at	fem-1 homolog b (C. elegans)
10135_at	217738_at	nicotinamide phosphoribosyltransferase
1017_at	211804_s_at	cyclin-dependent kinase 2
1017_at	204252_at	cyclin-dependent kinase 2
1019_at	202246_s_at	cyclin-dependent kinase 4
1021_at	231198_at	cyclin-dependent kinase 6
1021_at	207143_at	cyclin-dependent kinase 6
1021_at	243000_at	cyclin-dependent kinase 6
1021_at	235287_at	cyclin-dependent kinase 6
1021_at	224851_at	cyclin-dependent kinase 6
1021_at	224848_at	cyclin-dependent kinase 6
1021_at	224847_at	cyclin-dependent kinase 6
1022_at	211297_s_at	cyclin-dependent kinase 7
1024_at	1553112_s_at	cyclin-dependent kinase 8
1026_at	202284_s_at	cyclin-dependent kinase inhibitor 1A (p21, Cip1)
1027_at	209112_at	cyclin-dependent kinase inhibitor 1B (p27, Kip1)
10285_at	200071_at	survival motor neuron domain containing 1
1029_at	209644_x_at	cyclin-dependent kinase inhibitor 2A
1029_at	211156_at	cyclin-dependent kinase inhibitor 2A
1029_at	209644_x_at	cyclin-dependent kinase inhibitor 2A
1029_at	207039_at	cyclin-dependent kinase inhibitor 2A
10293_at	205598_at	TRAF interacting protein
10294_at	209157_at	DnaJ (Hsp40) homolog, subfamily A, member 2
10294_at	226994_at	DnaJ (Hsp40) homolog, subfamily A, member 2
1030_at	207530_s_at	cyclin-dependent kinase inhibitor 2B (p15, inhibits CDK4)
1030_at	236313_at	cyclin-dependent kinase inhibitor 2B (p15, inhibits CDK4)
1033_at	1555758_a_at	cyclin-dependent kinase inhibitor 3
1033_at	209714_s_at	cyclin-dependent kinase inhibitor 3
1033_at	1555758_a_at	cyclin-dependent kinase inhibitor 3
1033_at	209714_s_at	cyclin-dependent kinase inhibitor 3
1033_at	1555758_a_at	cyclin-dependent kinase inhibitor 3
1033_at	209714_s_at	cyclin-dependent kinase inhibitor 3
1033_at	1555758_a_at	cyclin-dependent kinase inhibitor 3
1033_at	209714_s_at	cyclin-dependent kinase inhibitor 3
1033_at	1555758_a_at	cyclin-dependent kinase inhibitor 3
1033_at	209714_s_at	cyclin-dependent kinase inhibitor 3
10392_at	224190_x_at	nucleotide-binding oligomerization domain containing 1
10392_at	221073_s_at	nucleotide-binding oligomerization domain containing 1
10428_at	203166_at	craniofacial development protein 1
10459_at	223234_at	MAD2 mitotic arrest deficient-like 2 (yeast)
10497_at	202893_at	unc-13 homolog B (C. elegans)
1054_at	204203_at	CCAAT/enhancer binding protein (C/EBP), gamma
1054_at	225527_at	CCAAT/enhancer binding protein (C/EBP), gamma
10542_at	202300_at	late endosomal/lysosomal adaptor, MAPK and MTOR activator 5
10542_at	202299_s_at	late endosomal/lysosomal adaptor, MAPK and MTOR activator 5
10542_at	202300_at	late endosomal/lysosomal adaptor, MAPK and MTOR activator 5
10542_at	202299_s_at	late endosomal/lysosomal adaptor, MAPK and MTOR activator 5
10553_at	210253_at	HIV-1 Tat interactive protein 2, 30kDa
10553_at	207180_s_at	HIV-1 Tat interactive protein 2, 30kDa
10553_at	209448_at	HIV-1 Tat interactive protein 2, 30kDa
10574_at	200812_at	chaperonin containing TCP1, subunit 7 (eta)
10575_at	200877_at	chaperonin containing TCP1, subunit 4 (delta)
10576_at	201946_s_at	chaperonin containing TCP1, subunit 2 (beta)
10576_at	201947_s_at	chaperonin containing TCP1, subunit 2 (beta)
10595_at	223910_at	endoplasmic reticulum to nucleus signaling 2
10595_at	214372_x_at	endoplasmic reticulum to nucleus signaling 2
10628_at	201008_s_at	thioredoxin interacting protein
10628_at	201009_s_at	thioredoxin interacting protein
10628_at	201010_s_at	thioredoxin interacting protein
10694_at	200873_s_at	chaperonin containing TCP1, subunit 8 (theta)
1072_at	1555730_a_at	cofilin 1 (non-muscle)
1072_at	200021_at	cofilin 1 (non-muscle)
10856_at	201459_at	RuvB-like 2 (E. coli)
10856_at	1559946_s_at	RuvB-like 2 (E. coli)
10856_at	201459_at	RuvB-like 2 (E. coli)
10856_at	1559946_s_at	RuvB-like 2 (E. coli)
10856_at	201459_at	RuvB-like 2 (E. coli)
10856_at	1559946_s_at	RuvB-like 2 (E. coli)
10856_at	201459_at	RuvB-like 2 (E. coli)
10856_at	1559946_s_at	RuvB-like 2 (E. coli)
10892_at	208309_s_at	mucosa associated lymphoid tissue lymphoma translocation gene 1
10892_at	210018_x_at	mucosa associated lymphoid tissue lymphoma translocation gene 1
10892_at	208309_s_at	mucosa associated lymphoid tissue lymphoma translocation gene 1
10892_at	210018_x_at	mucosa associated lymphoid tissue lymphoma translocation gene 1
10892_at	208309_s_at	mucosa associated lymphoid tissue lymphoma translocation gene 1
10892_at	210018_x_at	mucosa associated lymphoid tissue lymphoma translocation gene 1
10892_at	208309_s_at	mucosa associated lymphoid tissue lymphoma translocation gene 1
10892_at	210018_x_at	mucosa associated lymphoid tissue lymphoma translocation gene 1
10892_at	208309_s_at	mucosa associated lymphoid tissue lymphoma translocation gene 1
10892_at	210018_x_at	mucosa associated lymphoid tissue lymphoma translocation gene 1
10892_at	208309_s_at	mucosa associated lymphoid tissue lymphoma translocation gene 1
10892_at	210018_x_at	mucosa associated lymphoid tissue lymphoma translocation gene 1
10892_at	208309_s_at	mucosa associated lymphoid tissue lymphoma translocation gene 1
10892_at	210018_x_at	mucosa associated lymphoid tissue lymphoma translocation gene 1
10892_at	208309_s_at	mucosa associated lymphoid tissue lymphoma translocation gene 1
10892_at	210018_x_at	mucosa associated lymphoid tissue lymphoma translocation gene 1
10892_at	210017_at	mucosa associated lymphoid tissue lymphoma translocation gene 1
10913_at	220048_at	ectodysplasin A receptor
10922_at	210975_x_at	Fas-activated serine/threonine kinase
10922_at	202676_x_at	Fas-activated serine/threonine kinase
10922_at	210975_x_at	Fas-activated serine/threonine kinase
10922_at	202676_x_at	Fas-activated serine/threonine kinase
10922_at	210975_x_at	Fas-activated serine/threonine kinase
10922_at	202676_x_at	Fas-activated serine/threonine kinase
10922_at	214114_x_at	Fas-activated serine/threonine kinase
10922_at	202676_x_at	Fas-activated serine/threonine kinase
10922_at	214114_x_at	Fas-activated serine/threonine kinase
10922_at	210975_x_at	Fas-activated serine/threonine kinase
10922_at	214114_x_at	Fas-activated serine/threonine kinase
10922_at	210975_x_at	Fas-activated serine/threonine kinase
10922_at	202676_x_at	Fas-activated serine/threonine kinase
10922_at	214114_x_at	Fas-activated serine/threonine kinase
10922_at	202676_x_at	Fas-activated serine/threonine kinase
10922_at	210975_x_at	Fas-activated serine/threonine kinase
10922_at	202676_x_at	Fas-activated serine/threonine kinase
10922_at	214114_x_at	Fas-activated serine/threonine kinase
10922_at	210975_x_at	Fas-activated serine/threonine kinase
10922_at	214114_x_at	Fas-activated serine/threonine kinase
10955_at	211769_x_at	serine incorporator 3
10955_at	221473_x_at	serine incorporator 3
10955_at	211769_x_at	serine incorporator 3
10955_at	221473_x_at	serine incorporator 3
10955_at	211769_x_at	serine incorporator 3
10955_at	221473_x_at	serine incorporator 3
10955_at	211769_x_at	serine incorporator 3
10955_at	221473_x_at	serine incorporator 3
10955_at	211769_x_at	serine incorporator 3
10955_at	221473_x_at	serine incorporator 3
10955_at	211769_x_at	serine incorporator 3
10955_at	221473_x_at	serine incorporator 3
10955_at	221471_at	serine incorporator 3
10987_at	201652_at	COP9 constitutive photomorphogenic homolog subunit 5 (Arabidopsis)
11035_at	228139_at	receptor-interacting serine-threonine kinase 3
11080_at	203811_s_at	DnaJ (Hsp40) homolog, subfamily B, member 4
11080_at	203810_at	DnaJ (Hsp40) homolog, subfamily B, member 4
1111_at	205393_s_at	checkpoint kinase 1
1111_at	205394_at	checkpoint kinase 1
1111_at	238075_at	checkpoint kinase 1
11218_at	223331_s_at	DEAD (Asp-Glu-Ala-Asp) box polypeptide 20
11218_at	224315_at	DEAD (Asp-Glu-Ala-Asp) box polypeptide 20
114548_at	216015_s_at	NLR family, pyrin domain containing 3
114548_at	207075_at	NLR family, pyrin domain containing 3
1149_at	221295_at	cell death-inducing DFFA-like effector a
114971_at	223808_s_at	protein tyrosine phosphatase, mitochondrial 1
114971_at	223808_s_at	protein tyrosine phosphatase, mitochondrial 1
1164_at	204170_s_at	CDC28 protein kinase regulatory subunit 2
1191_at	208791_at	clusterin
1191_at	208792_s_at	clusterin
1191_at	208791_at	clusterin
1191_at	208792_s_at	clusterin
1191_at	222043_at	clusterin
121457_at	235202_x_at	IKBKB interacting protein
121457_at	236249_at	IKBKB interacting protein
121457_at	227295_at	IKBKB interacting protein
124817_at	231463_at	cyclin N-terminal domain containing 1
128178_at	201231_s_at	EDAR-associated death domain
1285_at	216893_s_at	collagen, type IV, alpha 3 (Goodpasture antigen)
1285_at	216898_s_at	collagen, type IV, alpha 3 (Goodpasture antigen)
1285_at	214641_at	collagen, type IV, alpha 3 (Goodpasture antigen)
1285_at	222073_at	collagen, type IV, alpha 3 (Goodpasture antigen)
133_at	202912_at	adrenomedullin
133396_at	1555431_a_at	interleukin 31 receptor A
133396_at	1553032_at	interleukin 31 receptor A
133396_at	243541_at	interleukin 31 receptor A
133746_at	241985_at	junction mediating and regulatory protein, p53 cofactor
133746_at	226352_at	junction mediating and regulatory protein, p53 cofactor
134_at	216220_s_at	adenosine A1 receptor
134_at	205481_at	adenosine A1 receptor
136_at	205891_at	adenosine A2b receptor
1409_at	210199_at	crystallin, alpha A
147694_at	215766_at	zinc finger protein 548
1543_at	205749_at	cytochrome P450, family 1, subfamily A, polypeptide 1
1544_at	207609_s_at	cytochrome P450, family 1, subfamily A, polypeptide 2
1544_at	207608_x_at	cytochrome P450, family 1, subfamily A, polypeptide 2
1545_at	202434_s_at	cytochrome P450, family 1, subfamily B, polypeptide 1
1545_at	202435_s_at	cytochrome P450, family 1, subfamily B, polypeptide 1
1545_at	202436_s_at	cytochrome P450, family 1, subfamily B, polypeptide 1
1545_at	202437_s_at	cytochrome P450, family 1, subfamily B, polypeptide 1
1557_at	216058_s_at	cytochrome P450, family 2, subfamily C, polypeptide 19
1559_at	214421_x_at	cytochrome P450, family 2, subfamily C, polypeptide 9
1559_at	216661_x_at	cytochrome P450, family 2, subfamily C, polypeptide 9
1559_at	214421_x_at	cytochrome P450, family 2, subfamily C, polypeptide 9
1559_at	216661_x_at	cytochrome P450, family 2, subfamily C, polypeptide 9
1559_at	216025_x_at	cytochrome P450, family 2, subfamily C, polypeptide 9
1559_at	216661_x_at	cytochrome P450, family 2, subfamily C, polypeptide 9
1559_at	214421_x_at	cytochrome P450, family 2, subfamily C, polypeptide 9
1559_at	220017_x_at	cytochrome P450, family 2, subfamily C, polypeptide 9
1559_at	216025_x_at	cytochrome P450, family 2, subfamily C, polypeptide 9
1559_at	214421_x_at	cytochrome P450, family 2, subfamily C, polypeptide 9
1559_at	220017_x_at	cytochrome P450, family 2, subfamily C, polypeptide 9
1559_at	216025_x_at	cytochrome P450, family 2, subfamily C, polypeptide 9
1559_at	214421_x_at	cytochrome P450, family 2, subfamily C, polypeptide 9
1559_at	220017_x_at	cytochrome P450, family 2, subfamily C, polypeptide 9
1559_at	216025_x_at	cytochrome P450, family 2, subfamily C, polypeptide 9
1559_at	220017_x_at	cytochrome P450, family 2, subfamily C, polypeptide 9
1559_at	214421_x_at	cytochrome P450, family 2, subfamily C, polypeptide 9
1559_at	216025_x_at	cytochrome P450, family 2, subfamily C, polypeptide 9
1559_at	220017_x_at	cytochrome P450, family 2, subfamily C, polypeptide 9
1571_at	1431_at	cytochrome P450, family 2, subfamily E, polypeptide 1
1571_at	209976_s_at	cytochrome P450, family 2, subfamily E, polypeptide 1
1571_at	1431_at	cytochrome P450, family 2, subfamily E, polypeptide 1
1571_at	209976_s_at	cytochrome P450, family 2, subfamily E, polypeptide 1
1571_at	1431_at	cytochrome P450, family 2, subfamily E, polypeptide 1
1571_at	209976_s_at	cytochrome P450, family 2, subfamily E, polypeptide 1
1571_at	1431_at	cytochrome P450, family 2, subfamily E, polypeptide 1
1571_at	209976_s_at	cytochrome P450, family 2, subfamily E, polypeptide 1
1571_at	1431_at	cytochrome P450, family 2, subfamily E, polypeptide 1
1571_at	209976_s_at	cytochrome P450, family 2, subfamily E, polypeptide 1
1571_at	1431_at	cytochrome P450, family 2, subfamily E, polypeptide 1
1571_at	209976_s_at	cytochrome P450, family 2, subfamily E, polypeptide 1
1571_at	1431_at	cytochrome P450, family 2, subfamily E, polypeptide 1
1571_at	209976_s_at	cytochrome P450, family 2, subfamily E, polypeptide 1
1571_at	1431_at	cytochrome P450, family 2, subfamily E, polypeptide 1
1571_at	209976_s_at	cytochrome P450, family 2, subfamily E, polypeptide 1
1571_at	209975_at	cytochrome P450, family 2, subfamily E, polypeptide 1
1571_at	1431_at	cytochrome P450, family 2, subfamily E, polypeptide 1
1571_at	209975_at	cytochrome P450, family 2, subfamily E, polypeptide 1
1571_at	1431_at	cytochrome P450, family 2, subfamily E, polypeptide 1
1571_at	209975_at	cytochrome P450, family 2, subfamily E, polypeptide 1
1579_at	211231_x_at	cytochrome P450, family 4, subfamily A, polypeptide 11
1579_at	207407_x_at	cytochrome P450, family 4, subfamily A, polypeptide 11
1580_at	1555497_a_at	cytochrome P450, family 4, subfamily B, polypeptide 1
1580_at	210096_at	cytochrome P450, family 4, subfamily B, polypeptide 1
1581_at	207406_at	cytochrome P450, family 7, subfamily A, polypeptide 1
1583_at	204309_at	cytochrome P450, family 11, subfamily A, polypeptide 1
1584_at	214630_at	cytochrome P450, family 11, subfamily B, polypeptide 1
158471_at	1552455_at	prune homolog 2 (Drosophila)
158471_at	212806_at	prune homolog 2 (Drosophila)
158471_at	212805_at	prune homolog 2 (Drosophila)
1585_at	214630_at	cytochrome P450, family 11, subfamily B, polypeptide 2
1586_at	205502_at	cytochrome P450, family 17, subfamily A, polypeptide 1
1603_at	200046_at	defender against cell death 1
1611_at	201095_at	death-associated protein
1612_at	211214_s_at	death-associated protein kinase 1
1612_at	203139_at	death-associated protein kinase 1
1613_at	203890_s_at	death-associated protein kinase 3
1613_at	203891_s_at	death-associated protein kinase 3
1616_at	201763_s_at	death-domain associated protein
1616_at	216038_x_at	death-domain associated protein
1616_at	201763_s_at	death-domain associated protein
1616_at	216038_x_at	death-domain associated protein
1616_at	201763_s_at	death-domain associated protein
1616_at	216038_x_at	death-domain associated protein
1616_at	201763_s_at	death-domain associated protein
1616_at	216038_x_at	death-domain associated protein
1628_at	209782_s_at	D site of albumin promoter (albumin D-box) binding protein
162989_at	225434_at	death effector domain containing 2
163051_at	1570366_x_at	zinc finger protein 709
163051_at	1553247_a_at	zinc finger protein 709
163051_at	242028_at	zinc finger protein 709
163051_at	1553247_a_at	zinc finger protein 709
163051_at	242028_at	zinc finger protein 709
163051_at	1553247_a_at	zinc finger protein 709
163051_at	242028_at	zinc finger protein 709
163051_at	1553247_a_at	zinc finger protein 709
163051_at	242028_at	zinc finger protein 709
1647_at	203725_at	growth arrest and DNA-damage-inducible, alpha
1718_at	200862_at	24-dehydrocholesterol reductase
1869_at	2028_s_at	E2F transcription factor 1
1869_at	204947_at	E2F transcription factor 1
1869_at	2028_s_at	E2F transcription factor 1
1869_at	204947_at	E2F transcription factor 1
1869_at	2028_s_at	E2F transcription factor 1
1869_at	204947_at	E2F transcription factor 1
1869_at	2028_s_at	E2F transcription factor 1
1869_at	204947_at	E2F transcription factor 1
1869_at	2028_s_at	E2F transcription factor 1
1869_at	204947_at	E2F transcription factor 1
1874_at	38707_r_at	E2F transcription factor 4, p107/p130-binding
1874_at	202248_at	E2F transcription factor 4, p107/p130-binding
1874_at	38707_r_at	E2F transcription factor 4, p107/p130-binding
1874_at	202248_at	E2F transcription factor 4, p107/p130-binding
1874_at	38707_r_at	E2F transcription factor 4, p107/p130-binding
1874_at	202248_at	E2F transcription factor 4, p107/p130-binding
1896_at	211130_x_at	ectodysplasin A
1896_at	211129_x_at	ectodysplasin A
1896_at	211130_x_at	ectodysplasin A
1896_at	211129_x_at	ectodysplasin A
1896_at	211131_s_at	ectodysplasin A
1896_at	211127_x_at	ectodysplasin A
1896_at	211129_x_at	ectodysplasin A
1896_at	211130_x_at	ectodysplasin A
1896_at	211127_x_at	ectodysplasin A
1896_at	211129_x_at	ectodysplasin A
1896_at	211127_x_at	ectodysplasin A
1896_at	211130_x_at	ectodysplasin A
1896_at	211129_x_at	ectodysplasin A
1896_at	206217_at	ectodysplasin A
1906_at	218995_s_at	endothelin 1
1906_at	222802_at	endothelin 1
1917_at	204540_at	eukaryotic translation elongation factor 1 alpha 2
1958_at	201693_s_at	early growth response 1
1958_at	201694_s_at	early growth response 1
1978_at	221539_at	eukaryotic translation initiation factor 4E binding protein 1
2023_at	217294_s_at	enolase 1, (alpha)
2023_at	240258_at	enolase 1, (alpha)
2023_at	201231_s_at	enolase 1, (alpha)
2053_at	209368_at	epoxide hydrolase 2, cytoplasmic
2056_at	217254_s_at	erythropoietin
2056_at	207257_at	erythropoietin
2056_at	217254_s_at	erythropoietin
2068_at	213468_at	excision repair cross-complementing rodent repair deficiency, complementation group 2
207_at	207163_s_at	v-akt murine thymoma viral oncogene homolog 1
2071_at	202176_at	excision repair cross-complementing rodent repair deficiency, complementation group 3
2147_at	205754_at	coagulation factor II (thrombin)
2149_at	203989_x_at	coagulation factor II (thrombin) receptor
2152_at	204363_at	coagulation factor III (thromboplastin, tissue factor)
2159_at	205620_at	coagulation factor X
220296_at	206537_at	hepatic and glial cell adhesion molecule
221092_at	227608_at	heterogeneous nuclear ribonucleoprotein U-like 2
226_at	200966_x_at	aldolase A, fructose-bisphosphate
226_at	214687_x_at	aldolase A, fructose-bisphosphate
226_at	200966_x_at	aldolase A, fructose-bisphosphate
226_at	214687_x_at	aldolase A, fructose-bisphosphate
226_at	238996_x_at	aldolase A, fructose-bisphosphate
226_at	214687_x_at	aldolase A, fructose-bisphosphate
226_at	238996_x_at	aldolase A, fructose-bisphosphate
226_at	214687_x_at	aldolase A, fructose-bisphosphate
226_at	200966_x_at	aldolase A, fructose-bisphosphate
226_at	214687_x_at	aldolase A, fructose-bisphosphate
226_at	200966_x_at	aldolase A, fructose-bisphosphate
226_at	214687_x_at	aldolase A, fructose-bisphosphate
22809_at	230938_x_at	activating transcription factor 5
22809_at	204999_s_at	activating transcription factor 5
22809_at	204998_s_at	activating transcription factor 5
22826_at	205545_x_at	DnaJ (Hsp40) homolog, subfamily C, member 8
22826_at	212491_s_at	DnaJ (Hsp40) homolog, subfamily C, member 8
22826_at	205545_x_at	DnaJ (Hsp40) homolog, subfamily C, member 8
22826_at	212491_s_at	DnaJ (Hsp40) homolog, subfamily C, member 8
22826_at	205545_x_at	DnaJ (Hsp40) homolog, subfamily C, member 8
22826_at	212490_at	DnaJ (Hsp40) homolog, subfamily C, member 8
22948_at	208696_at	chaperonin containing TCP1, subunit 5 (epsilon)
22948_at	229068_at	chaperonin containing TCP1, subunit 5 (epsilon)
230_at	202022_at	aldolase C, fructose-bisphosphate
23017_at	203619_s_at	Fas apoptotic inhibitory molecule 2
23017_at	203618_at	Fas apoptotic inhibitory molecule 2
2308_at	202723_s_at	forkhead box O1
2308_at	202724_s_at	forkhead box O1
2309_at	204131_s_at	forkhead box O3
2309_at	224889_at	forkhead box O3
2309_at	224891_at	forkhead box O3
23210_at	212722_s_at	jumonji domain containing 6
23210_at	212723_at	jumonji domain containing 6
23210_at	1552629_a_at	jumonji domain containing 6
23210_at	215233_at	jumonji domain containing 6
2326_at	205666_at	flavin containing monooxygenase 1
2329_at	206263_at	flavin containing monooxygenase 4
2330_at	215300_s_at	flavin containing monooxygenase 5
2330_at	205776_at	flavin containing monooxygenase 5
23368_at	216347_s_at	protein phosphatase 1, regulatory subunit 13B
23542_at	208603_s_at	mitogen-activated protein kinase 8 interacting protein 2
23542_at	205050_s_at	mitogen-activated protein kinase 8 interacting protein 2
23564_at	215537_x_at	dimethylarginine dimethylaminohydrolase 2
23564_at	202262_x_at	dimethylarginine dimethylaminohydrolase 2
23564_at	214909_s_at	dimethylarginine dimethylaminohydrolase 2
23564_at	202262_x_at	dimethylarginine dimethylaminohydrolase 2
23564_at	215537_x_at	dimethylarginine dimethylaminohydrolase 2
23564_at	202262_x_at	dimethylarginine dimethylaminohydrolase 2
23564_at	215537_x_at	dimethylarginine dimethylaminohydrolase 2
23564_at	214909_s_at	dimethylarginine dimethylaminohydrolase 2
23564_at	202262_x_at	dimethylarginine dimethylaminohydrolase 2
23564_at	214909_s_at	dimethylarginine dimethylaminohydrolase 2
23564_at	202262_x_at	dimethylarginine dimethylaminohydrolase 2
23564_at	215537_x_at	dimethylarginine dimethylaminohydrolase 2
23564_at	202262_x_at	dimethylarginine dimethylaminohydrolase 2
23564_at	215537_x_at	dimethylarginine dimethylaminohydrolase 2
23564_at	214909_s_at	dimethylarginine dimethylaminohydrolase 2
23564_at	202262_x_at	dimethylarginine dimethylaminohydrolase 2
23564_at	215537_x_at	dimethylarginine dimethylaminohydrolase 2
23564_at	202262_x_at	dimethylarginine dimethylaminohydrolase 2
23564_at	214909_s_at	dimethylarginine dimethylaminohydrolase 2
23564_at	202262_x_at	dimethylarginine dimethylaminohydrolase 2
23564_at	215537_x_at	dimethylarginine dimethylaminohydrolase 2
23581_at	231722_at	caspase 14, apoptosis-related cysteine peptidase
23604_at	206324_s_at	death-associated protein kinase 2
23604_at	215184_at	death-associated protein kinase 2
23786_at	223664_x_at	BCL2-like 13 (apoptosis facilitator)
23786_at	1560977_a_at	BCL2-like 13 (apoptosis facilitator)
23786_at	224035_s_at	BCL2-like 13 (apoptosis facilitator)
23786_at	217955_at	BCL2-like 13 (apoptosis facilitator)
23786_at	226798_at	BCL2-like 13 (apoptosis facilitator)
23787_at	221619_s_at	mitochondrial carrier 1
239_at	207206_s_at	arachidonate 12-lipoxygenase
247_at	1555416_a_at	arachidonate 15-lipoxygenase, type B
247_at	206714_at	arachidonate 15-lipoxygenase, type B
25_at	202123_s_at	c-abl oncogene 1, non-receptor tyrosine kinase
25816_at	210260_s_at	tumor necrosis factor, alpha-induced protein 8
25816_at	208296_x_at	tumor necrosis factor, alpha-induced protein 8
25816_at	210260_s_at	tumor necrosis factor, alpha-induced protein 8
25816_at	208296_x_at	tumor necrosis factor, alpha-induced protein 8
25816_at	210260_s_at	tumor necrosis factor, alpha-induced protein 8
25816_at	208296_x_at	tumor necrosis factor, alpha-induced protein 8
25816_at	210260_s_at	tumor necrosis factor, alpha-induced protein 8
25816_at	208296_x_at	tumor necrosis factor, alpha-induced protein 8
25816_at	210260_s_at	tumor necrosis factor, alpha-induced protein 8
25816_at	208296_x_at	tumor necrosis factor, alpha-induced protein 8
25816_at	210260_s_at	tumor necrosis factor, alpha-induced protein 8
25816_at	208296_x_at	tumor necrosis factor, alpha-induced protein 8
25822_at	207453_s_at	DnaJ (Hsp40) homolog, subfamily B, member 5
25822_at	212817_at	DnaJ (Hsp40) homolog, subfamily B, member 5
2632_at	203282_at	glucan (1,4-alpha-), branching enzyme 1
26355_at	223193_x_at	family with sequence similarity 162, member A
26355_at	224345_x_at	family with sequence similarity 162, member A
26355_at	223193_x_at	family with sequence similarity 162, member A
26355_at	224345_x_at	family with sequence similarity 162, member A
26355_at	220942_x_at	family with sequence similarity 162, member A
26355_at	224345_x_at	family with sequence similarity 162, member A
26355_at	220942_x_at	family with sequence similarity 162, member A
26355_at	223193_x_at	family with sequence similarity 162, member A
26355_at	220942_x_at	family with sequence similarity 162, member A
26355_at	223193_x_at	family with sequence similarity 162, member A
26355_at	224345_x_at	family with sequence similarity 162, member A
26355_at	220942_x_at	family with sequence similarity 162, member A
26355_at	223193_x_at	family with sequence similarity 162, member A
26355_at	220942_x_at	family with sequence similarity 162, member A
26355_at	223193_x_at	family with sequence similarity 162, member A
26355_at	220942_x_at	family with sequence similarity 162, member A
26355_at	223193_x_at	family with sequence similarity 162, member A
26355_at	224345_x_at	family with sequence similarity 162, member A
26355_at	220942_x_at	family with sequence similarity 162, member A
26355_at	223193_x_at	family with sequence similarity 162, member A
26355_at	224345_x_at	family with sequence similarity 162, member A
26355_at	220942_x_at	family with sequence similarity 162, member A
26471_at	209230_s_at	nuclear protein, transcriptional regulator, 1
26574_at	209165_at	apoptosis antagonizing transcription factor
2668_at	221359_at	glial cell derived neurotrophic factor
2668_at	230090_at	glial cell derived neurotrophic factor
27113_at	211692_s_at	BCL2 binding component 3
27242_at	214581_x_at	tumor necrosis factor receptor superfamily, member 21
27242_at	218856_at	tumor necrosis factor receptor superfamily, member 21
2739_at	200681_at	glyoxalase I
2810_at	209260_at	stratifin
2810_at	33323_r_at	stratifin
2810_at	33322_i_at	stratifin
2810_at	33323_r_at	stratifin
2810_at	33322_i_at	stratifin
2810_at	209260_at	stratifin
2810_at	33322_i_at	stratifin
2810_at	33323_r_at	stratifin
2810_at	33322_i_at	stratifin
2810_at	33323_r_at	stratifin
2810_at	209260_at	stratifin
2810_at	33323_r_at	stratifin
2821_at	208308_s_at	glucose-6-phosphate isomerase
2877_at	202831_at	glutathione peroxidase 2 (gastrointestinal)
29108_at	221666_s_at	PYD and CARD domain containing
29110_at	218520_at	TANK-binding kinase 1
29115_at	217965_s_at	SAP30 binding protein
29115_at	222475_at	SAP30 binding protein
2936_at	205770_at	glutathione reductase
2936_at	225609_at	glutathione reductase
2938_at	203924_at	glutathione S-transferase alpha 1
2949_at	205752_s_at	glutathione S-transferase mu 5
2950_at	200824_at	glutathione S-transferase pi 1
2956_at	211450_s_at	mutS homolog 6 (E. coli)
2956_at	202911_at	mutS homolog 6 (E. coli)
29775_at	210025_s_at	caspase recruitment domain family, member 10
29775_at	210026_s_at	caspase recruitment domain family, member 10
29882_at	218555_at	anaphase promoting complex subunit 2
29949_at	220745_at	interleukin 19
29950_at	223394_at	SERTA domain containing 1
2997_at	201673_s_at	glycogen synthase 1 (muscle)
30001_at	222646_s_at	ERO1-like (S. cerevisiae)
30001_at	218498_s_at	ERO1-like (S. cerevisiae)
301_at	201012_at	annexin A1
302_at	210427_x_at	annexin A2
302_at	201590_x_at	annexin A2
302_at	213503_x_at	annexin A2
302_at	210427_x_at	annexin A2
302_at	201590_x_at	annexin A2
302_at	213503_x_at	annexin A2
302_at	210427_x_at	annexin A2
302_at	201590_x_at	annexin A2
302_at	210427_x_at	annexin A2
302_at	213503_x_at	annexin A2
3064_at	202389_s_at	huntingtin
3064_at	202390_s_at	huntingtin
3065_at	201209_at	histone deacetylase 1
307_at	201301_s_at	annexin A4
307_at	201302_at	annexin A4
3091_at	200989_at	hypoxia inducible factor 1, alpha subunit (basic helix-loop-helix transcription factor)
3092_at	1560317_s_at	huntingtin interacting protein 1
3092_at	205426_s_at	huntingtin interacting protein 1
3092_at	205425_at	huntingtin interacting protein 1
3092_at	226364_at	huntingtin interacting protein 1
3162_at	203665_at	heme oxygenase (decycling) 1
3163_at	218120_s_at	heme oxygenase (decycling) 2
3163_at	218121_at	heme oxygenase (decycling) 2
3172_at	208429_x_at	hepatocyte nuclear factor 4, alpha
3172_at	216889_s_at	hepatocyte nuclear factor 4, alpha
3172_at	214832_at	hepatocyte nuclear factor 4, alpha
3172_at	230914_at	hepatocyte nuclear factor 4, alpha
3172_at	230772_at	hepatocyte nuclear factor 4, alpha
328_at	210027_s_at	APEX nuclease (multifunctional DNA repair enzyme) 1
329_at	202076_at	baculoviral IAP repeat containing 2
330_at	210538_s_at	baculoviral IAP repeat containing 3
330_at	230499_at	baculoviral IAP repeat containing 3
3300_at	202500_at	DnaJ (Hsp40) homolog, subfamily B, member 2
3301_at	200881_s_at	DnaJ (Hsp40) homolog, subfamily A, member 1
3303_at	200799_at	heat shock 70kDa protein 1A
3304_at	202581_at	heat shock 70kDa protein 1B
3305_at	210189_at	heat shock 70kDa protein 1-like
3308_at	211016_x_at	heat shock 70kDa protein 4
3308_at	211015_s_at	heat shock 70kDa protein 4
3308_at	208815_x_at	heat shock 70kDa protein 4
3308_at	211015_s_at	heat shock 70kDa protein 4
3308_at	208815_x_at	heat shock 70kDa protein 4
3308_at	211015_s_at	heat shock 70kDa protein 4
3308_at	208815_x_at	heat shock 70kDa protein 4
3308_at	211016_x_at	heat shock 70kDa protein 4
3308_at	208815_x_at	heat shock 70kDa protein 4
3308_at	211016_x_at	heat shock 70kDa protein 4
3308_at	208815_x_at	heat shock 70kDa protein 4
3308_at	211016_x_at	heat shock 70kDa protein 4
3308_at	208815_x_at	heat shock 70kDa protein 4
331_at	206536_s_at	X-linked inhibitor of apoptosis
331_at	206537_at	X-linked inhibitor of apoptosis
331_at	243026_x_at	X-linked inhibitor of apoptosis
331_at	235222_x_at	X-linked inhibitor of apoptosis
331_at	243026_x_at	X-linked inhibitor of apoptosis
331_at	235222_x_at	X-linked inhibitor of apoptosis
331_at	243026_x_at	X-linked inhibitor of apoptosis
331_at	235222_x_at	X-linked inhibitor of apoptosis
331_at	243026_x_at	X-linked inhibitor of apoptosis
331_at	235222_x_at	X-linked inhibitor of apoptosis
331_at	225859_at	X-linked inhibitor of apoptosis
331_at	225858_s_at	X-linked inhibitor of apoptosis
331_at	228363_at	X-linked inhibitor of apoptosis
3313_at	200692_s_at	heat shock 70kDa protein 9 (mortalin)
3313_at	200691_s_at	heat shock 70kDa protein 9 (mortalin)
3313_at	200690_at	heat shock 70kDa protein 9 (mortalin)
3316_at	205824_at	heat shock 27kDa protein 2
3337_at	200664_s_at	DnaJ (Hsp40) homolog, subfamily B, member 1
3337_at	200666_s_at	DnaJ (Hsp40) homolog, subfamily B, member 1
3338_at	223371_s_at	DnaJ (Hsp40) homolog, subfamily C, member 4
3338_at	206782_s_at	DnaJ (Hsp40) homolog, subfamily C, member 4
3338_at	228622_s_at	DnaJ (Hsp40) homolog, subfamily C, member 4
3364_at	204883_s_at	HUS1 checkpoint homolog (S. pombe)
3364_at	204884_s_at	HUS1 checkpoint homolog (S. pombe)
3364_at	217618_x_at	HUS1 checkpoint homolog (S. pombe)
3428_at	208965_s_at	interferon, gamma-inducible protein 16
3428_at	206332_s_at	interferon, gamma-inducible protein 16
3428_at	208966_x_at	interferon, gamma-inducible protein 16
3428_at	206332_s_at	interferon, gamma-inducible protein 16
3428_at	208966_x_at	interferon, gamma-inducible protein 16
3428_at	206332_s_at	interferon, gamma-inducible protein 16
3428_at	208966_x_at	interferon, gamma-inducible protein 16
3428_at	206332_s_at	interferon, gamma-inducible protein 16
3428_at	208966_x_at	interferon, gamma-inducible protein 16
3428_at	206332_s_at	interferon, gamma-inducible protein 16
3428_at	208966_x_at	interferon, gamma-inducible protein 16
3428_at	206332_s_at	interferon, gamma-inducible protein 16
3440_at	211338_at	interferon, alpha 2
3456_at	208173_at	interferon, beta 1, fibroblast
3458_at	210354_at	interferon, gamma
348_at	203381_s_at	apolipoprotein E
348_at	203382_s_at	apolipoprotein E
348_at	212884_x_at	apolipoprotein E
348_at	203382_s_at	apolipoprotein E
348_at	212884_x_at	apolipoprotein E
348_at	203382_s_at	apolipoprotein E
348_at	212884_x_at	apolipoprotein E
348_at	203382_s_at	apolipoprotein E
348_at	212884_x_at	apolipoprotein E
348_at	203382_s_at	apolipoprotein E
3480_at	203627_at	insulin-like growth factor 1 receptor
3480_at	203628_at	insulin-like growth factor 1 receptor
3480_at	243358_at	insulin-like growth factor 1 receptor
3480_at	225330_at	insulin-like growth factor 1 receptor
3486_at	212143_s_at	insulin-like growth factor binding protein 3
3486_at	210095_s_at	insulin-like growth factor binding protein 3
3516_at	211974_x_at	recombination signal binding protein for immunoglobulin kappa J region
3516_at	207785_s_at	recombination signal binding protein for immunoglobulin kappa J region
353322_at	227337_at	ankyrin repeat domain 37
355_at	216252_x_at	Fas (TNF receptor superfamily, member 6)
355_at	215719_x_at	Fas (TNF receptor superfamily, member 6)
355_at	216252_x_at	Fas (TNF receptor superfamily, member 6)
355_at	215719_x_at	Fas (TNF receptor superfamily, member 6)
355_at	216252_x_at	Fas (TNF receptor superfamily, member 6)
355_at	215719_x_at	Fas (TNF receptor superfamily, member 6)
355_at	216252_x_at	Fas (TNF receptor superfamily, member 6)
355_at	215719_x_at	Fas (TNF receptor superfamily, member 6)
355_at	216252_x_at	Fas (TNF receptor superfamily, member 6)
355_at	215719_x_at	Fas (TNF receptor superfamily, member 6)
355_at	216252_x_at	Fas (TNF receptor superfamily, member 6)
355_at	215719_x_at	Fas (TNF receptor superfamily, member 6)
355_at	204780_s_at	Fas (TNF receptor superfamily, member 6)
355_at	204781_s_at	Fas (TNF receptor superfamily, member 6)
3552_at	210118_s_at	interleukin 1, alpha
3552_at	208200_at	interleukin 1, alpha
3558_at	207849_at	interleukin 2
356_at	211333_s_at	Fas ligand (TNF superfamily, member 6)
356_at	210865_at	Fas ligand (TNF superfamily, member 6)
3586_at	207433_at	interleukin 10
3606_at	206295_at	interleukin 18 (interferon-gamma-inducing factor)
3623_at	210141_s_at	inhibin, alpha
3624_at	210511_s_at	inhibin, beta A
3624_at	204926_at	inhibin, beta A
3838_at	201088_at	karyopherin alpha 2 (RAG cohort 1, importin alpha 1)
3906_at	207816_at	lactalbumin, alpha-
3925_at	200783_s_at	stathmin 1
3925_at	217714_x_at	stathmin 1
3925_at	200783_s_at	stathmin 1
3925_at	1552803_a_at	stathmin 1
3932_at	204890_s_at	lymphocyte-specific protein tyrosine kinase
3932_at	204891_s_at	lymphocyte-specific protein tyrosine kinase
3956_at	201105_at	lectin, galactoside-binding, soluble, 1
3958_at	208949_s_at	lectin, galactoside-binding, soluble, 3
4015_at	213640_s_at	lysyl oxidase
4015_at	204298_s_at	lysyl oxidase
4015_at	215446_s_at	lysyl oxidase
4049_at	206975_at	lymphotoxin alpha (TNF superfamily, member 1)
405_at	210828_s_at	aryl hydrocarbon receptor nuclear translocator
405_at	218222_x_at	aryl hydrocarbon receptor nuclear translocator
405_at	218221_at	aryl hydrocarbon receptor nuclear translocator
405_at	230619_at	aryl hydrocarbon receptor nuclear translocator
4050_at	207339_s_at	lymphotoxin beta (TNF superfamily, member 3)
4055_at	243400_x_at	lymphotoxin beta receptor (TNFR superfamily, member 3)
4055_at	203005_at	lymphotoxin beta receptor (TNFR superfamily, member 3)
4085_at	1554768_a_at	MAD2 mitotic arrest deficient-like 1 (yeast)
4085_at	203362_s_at	MAD2 mitotic arrest deficient-like 1 (yeast)
4118_at	204777_s_at	mal, T-cell differentiation protein
4139_at	240202_x_at	MAP/microtubule affinity-regulating kinase 1
4170_at	200796_s_at	myeloid cell leukemia sequence 1 (BCL2-related)
4170_at	200798_x_at	myeloid cell leukemia sequence 1 (BCL2-related)
4170_at	200797_s_at	myeloid cell leukemia sequence 1 (BCL2-related)
4171_at	202107_s_at	minichromosome maintenance complex component 2
4172_at	201555_at	minichromosome maintenance complex component 3
4173_at	242479_s_at	minichromosome maintenance complex component 4
4173_at	212142_at	minichromosome maintenance complex component 4
4173_at	212141_at	minichromosome maintenance complex component 4
4173_at	222036_s_at	minichromosome maintenance complex component 4
4173_at	222037_at	minichromosome maintenance complex component 4
4173_at	222036_s_at	minichromosome maintenance complex component 4
4174_at	201755_at	minichromosome maintenance complex component 5
4174_at	216237_s_at	minichromosome maintenance complex component 5
4189_at	1554462_a_at	DnaJ (Hsp40) homolog, subfamily B, member 9
4189_at	202842_s_at	DnaJ (Hsp40) homolog, subfamily B, member 9
4189_at	202843_at	DnaJ (Hsp40) homolog, subfamily B, member 9
4193_at	205386_s_at	Mdm2, p53 E3 ubiquitin protein ligase homolog (mouse)
4193_at	229711_s_at	Mdm2, p53 E3 ubiquitin protein ligase homolog (mouse)
4193_at	225160_x_at	Mdm2, p53 E3 ubiquitin protein ligase homolog (mouse)
4193_at	229711_s_at	Mdm2, p53 E3 ubiquitin protein ligase homolog (mouse)
4193_at	225160_x_at	Mdm2, p53 E3 ubiquitin protein ligase homolog (mouse)
4193_at	229711_s_at	Mdm2, p53 E3 ubiquitin protein ligase homolog (mouse)
4193_at	244616_x_at	Mdm2, p53 E3 ubiquitin protein ligase homolog (mouse)
4217_at	203836_s_at	mitogen-activated protein kinase kinase kinase 5
4217_at	203837_at	mitogen-activated protein kinase kinase kinase 5
4233_at	213816_s_at	met proto-oncogene (hepatocyte growth factor receptor)
4233_at	211599_x_at	met proto-oncogene (hepatocyte growth factor receptor)
4233_at	213807_x_at	met proto-oncogene (hepatocyte growth factor receptor)
4233_at	211599_x_at	met proto-oncogene (hepatocyte growth factor receptor)
4233_at	213807_x_at	met proto-oncogene (hepatocyte growth factor receptor)
4233_at	211599_x_at	met proto-oncogene (hepatocyte growth factor receptor)
4233_at	213807_x_at	met proto-oncogene (hepatocyte growth factor receptor)
4233_at	211599_x_at	met proto-oncogene (hepatocyte growth factor receptor)
4233_at	213807_x_at	met proto-oncogene (hepatocyte growth factor receptor)
4233_at	211599_x_at	met proto-oncogene (hepatocyte growth factor receptor)
4233_at	213807_x_at	met proto-oncogene (hepatocyte growth factor receptor)
4233_at	211599_x_at	met proto-oncogene (hepatocyte growth factor receptor)
4233_at	213807_x_at	met proto-oncogene (hepatocyte growth factor receptor)
4233_at	203510_at	met proto-oncogene (hepatocyte growth factor receptor)
4282_at	217871_s_at	macrophage migration inhibitory factor (glycosylation-inhibiting factor)
4294_at	206362_x_at	mitogen-activated protein kinase kinase kinase 10
4318_at	203936_s_at	matrix metallopeptidase 9 (gelatinase B, 92kDa gelatinase, 92kDa type IV collagenase)
4331_at	203565_s_at	menage a trois homolog 1, cyclin H assembly factor (Xenopus laevis)
4353_at	203948_s_at	myeloperoxidase
4353_at	203949_at	myeloperoxidase
4361_at	205395_s_at	MRE11 meiotic recombination 11 homolog A (S. cerevisiae)
4361_at	242456_at	MRE11 meiotic recombination 11 homolog A (S. cerevisiae)
4599_at	202086_at	myxovirus (influenza virus) resistance 1, interferon-inducible protein p78 (mouse)
4605_at	201710_at	v-myb myeloblastosis viral oncogene homolog (avian)-like 2
4609_at	202431_s_at	v-myc myelocytomatosis viral oncogene homolog (avian)
4683_at	202905_x_at	nibrin
4683_at	217299_s_at	nibrin
4683_at	202905_x_at	nibrin
4683_at	217299_s_at	nibrin
4683_at	202905_x_at	nibrin
4683_at	217299_s_at	nibrin
4683_at	202906_s_at	nibrin
4683_at	202907_s_at	nibrin
472_at	208442_s_at	ataxia telangiectasia mutated
472_at	210858_x_at	ataxia telangiectasia mutated
472_at	208442_s_at	ataxia telangiectasia mutated
472_at	210858_x_at	ataxia telangiectasia mutated
472_at	212672_at	ataxia telangiectasia mutated
4722_at	201740_at	NADH dehydrogenase (ubiquinone) Fe-S protein 3, 30kDa (NADH-coenzyme Q reductase)
4791_at	207535_s_at	nuclear factor of kappa light polypeptide gene enhancer in B-cells 2 (p49/p100)
4791_at	209636_at	nuclear factor of kappa light polypeptide gene enhancer in B-cells 2 (p49/p100)
4832_at	204862_s_at	NME/NM23 nucleoside diphosphate kinase 3
4853_at	210756_s_at	notch 2
4853_at	212377_s_at	notch 2
4853_at	202443_x_at	notch 2
4853_at	212377_s_at	notch 2
4853_at	202443_x_at	notch 2
4853_at	212377_s_at	notch 2
4853_at	202443_x_at	notch 2
4853_at	212377_s_at	notch 2
4853_at	202443_x_at	notch 2
4853_at	212377_s_at	notch 2
4853_at	202443_x_at	notch 2
4853_at	212377_s_at	notch 2
4853_at	202443_x_at	notch 2
4853_at	212377_s_at	notch 2
4853_at	202443_x_at	notch 2
4853_at	202445_s_at	notch 2
4869_at	221691_x_at	nucleophosmin (nucleolar phosphoprotein B23, numatrin)
4869_at	221923_s_at	nucleophosmin (nucleolar phosphoprotein B23, numatrin)
4908_at	206706_at	neurotrophin 3
4953_at	200790_at	ornithine decarboxylase 1
4976_at	212214_at	optic atrophy 1 (autosomal dominant)
4976_at	212213_x_at	optic atrophy 1 (autosomal dominant)
4976_at	214306_at	optic atrophy 1 (autosomal dominant)
5033_at	207543_s_at	prolyl 4-hydroxylase, alpha polypeptide I
5034_at	1564494_s_at	prolyl 4-hydroxylase, beta polypeptide
5034_at	200656_s_at	prolyl 4-hydroxylase, beta polypeptide
5034_at	200654_at	prolyl 4-hydroxylase, beta polypeptide
5054_at	202627_s_at	serpin peptidase inhibitor, clade E (nexin, plasminogen activator inhibitor type 1), me
5054_at	202628_s_at	serpin peptidase inhibitor, clade E (nexin, plasminogen activator inhibitor type 1), me
5055_at	204614_at	serpin peptidase inhibitor, clade B (ovalbumin), member 2
5081_at	208060_at	paired box 7
5081_at	1556638_at	paired box 7
51079_at	220864_s_at	NADH dehydrogenase (ubiquinone) 1 alpha subcomplex, 13
51100_at	210101_x_at	SH3-domain GRB2-like endophilin B1
51100_at	209091_s_at	SH3-domain GRB2-like endophilin B1
51100_at	210101_x_at	SH3-domain GRB2-like endophilin B1
51100_at	209091_s_at	SH3-domain GRB2-like endophilin B1
51100_at	210101_x_at	SH3-domain GRB2-like endophilin B1
51100_at	209091_s_at	SH3-domain GRB2-like endophilin B1
51100_at	210101_x_at	SH3-domain GRB2-like endophilin B1
51100_at	209091_s_at	SH3-domain GRB2-like endophilin B1
51100_at	210101_x_at	SH3-domain GRB2-like endophilin B1
51100_at	209091_s_at	SH3-domain GRB2-like endophilin B1
51100_at	210101_x_at	SH3-domain GRB2-like endophilin B1
51100_at	209090_s_at	SH3-domain GRB2-like endophilin B1
51118_at	218235_s_at	UTP11-like, U3 small nucleolar ribonucleoprotein, (yeast)
51129_at	223333_s_at	angiopoietin-like 4
51129_at	221009_s_at	angiopoietin-like 4
51283_at	218056_at	bifunctional apoptosis regulator
51499_at	218403_at	TP53 regulated inhibitor of apoptosis 1
51530_at	223163_s_at	zinc finger, C3HC-type containing 1
5163_at	206686_at	pyruvate dehydrogenase kinase, isozyme 1
5163_at	226452_at	pyruvate dehydrogenase kinase, isozyme 1
51654_at	218315_s_at	CDK5 regulatory subunit associated protein 1
51726_at	223054_at	DnaJ (Hsp40) homolog, subfamily B, member 11
51776_at	223519_at	sterile alpha motif and leucine zipper containing kinase AZK
51776_at	238613_at	sterile alpha motif and leucine zipper containing kinase AZK
51776_at	225662_at	sterile alpha motif and leucine zipper containing kinase AZK
51776_at	225665_at	sterile alpha motif and leucine zipper containing kinase AZK
51776_at	222757_s_at	sterile alpha motif and leucine zipper containing kinase AZK
51776_at	218833_at	sterile alpha motif and leucine zipper containing kinase AZK
5187_at	202861_at	period circadian clock 1
5187_at	36829_at	period circadian clock 1
5187_at	202861_at	period circadian clock 1
5187_at	36829_at	period circadian clock 1
5187_at	202861_at	period circadian clock 1
5187_at	36829_at	period circadian clock 1
5187_at	202861_at	period circadian clock 1
5187_at	36829_at	period circadian clock 1
5187_at	202861_at	period circadian clock 1
5187_at	36829_at	period circadian clock 1
5187_at	202861_at	period circadian clock 1
5209_at	202464_s_at	6-phosphofructo-2-kinase/fructose-2,6-biphosphatase 3
5210_at	206246_at	6-phosphofructo-2-kinase/fructose-2,6-biphosphatase 4
5210_at	228499_at	6-phosphofructo-2-kinase/fructose-2,6-biphosphatase 4
5211_at	201102_s_at	phosphofructokinase, liver
5211_at	211065_x_at	phosphofructokinase, liver
5211_at	201102_s_at	phosphofructokinase, liver
5211_at	211065_x_at	phosphofructokinase, liver
5211_at	201102_s_at	phosphofructokinase, liver
5211_at	211065_x_at	phosphofructokinase, liver
5211_at	201102_s_at	phosphofructokinase, liver
5211_at	211065_x_at	phosphofructokinase, liver
5211_at	201102_s_at	phosphofructokinase, liver
5211_at	211065_x_at	phosphofructokinase, liver
5214_at	201037_at	phosphofructokinase, platelet
5228_at	209652_s_at	placental growth factor
5230_at	217356_s_at	phosphoglycerate kinase 1
5230_at	200737_at	phosphoglycerate kinase 1
5230_at	200738_s_at	phosphoglycerate kinase 1
5230_at	227068_at	phosphoglycerate kinase 1
5272_at	209722_s_at	serpin peptidase inhibitor, clade B (ovalbumin), member 9
5272_at	209723_at	serpin peptidase inhibitor, clade B (ovalbumin), member 9
5292_at	209193_at	pim-1 oncogene
5296_at	207105_s_at	phosphoinositide-3-kinase, regulatory subunit 2 (beta)
5296_at	1568629_s_at	phosphoinositide-3-kinase, regulatory subunit 2 (beta)
5315_at	201251_at	pyruvate kinase, muscle
5326_at	202924_s_at	pleiomorphic adenoma gene-like 2
5326_at	202925_s_at	pleiomorphic adenoma gene-like 2
5328_at	211668_s_at	plasminogen activator, urokinase
5328_at	205479_s_at	plasminogen activator, urokinase
5340_at	209977_at	plasminogen
5340_at	230931_at	plasminogen
5366_at	204285_s_at	phorbol-12-myristate-13-acetate-induced protein 1
5366_at	204286_s_at	phorbol-12-myristate-13-acetate-induced protein 1
5371_at	210362_x_at	promyelocytic leukemia
5371_at	206503_x_at	promyelocytic leukemia
5371_at	211013_x_at	promyelocytic leukemia
5371_at	206503_x_at	promyelocytic leukemia
5371_at	210362_x_at	promyelocytic leukemia
5371_at	211013_x_at	promyelocytic leukemia
5371_at	211014_s_at	promyelocytic leukemia
5371_at	211012_s_at	promyelocytic leukemia
5371_at	206503_x_at	promyelocytic leukemia
5371_at	211013_x_at	promyelocytic leukemia
5371_at	206503_x_at	promyelocytic leukemia
5371_at	211013_x_at	promyelocytic leukemia
5371_at	206503_x_at	promyelocytic leukemia
5371_at	211013_x_at	promyelocytic leukemia
5371_at	206503_x_at	promyelocytic leukemia
5371_at	211013_x_at	promyelocytic leukemia
5371_at	206503_x_at	promyelocytic leukemia
5371_at	211013_x_at	promyelocytic leukemia
5371_at	206503_x_at	promyelocytic leukemia
5371_at	211588_s_at	promyelocytic leukemia
5371_at	209640_at	promyelocytic leukemia
5371_at	239582_at	promyelocytic leukemia
54205_at	244546_at	cytochrome c, somatic
54205_at	229415_at	cytochrome c, somatic
5423_at	203616_at	polymerase (DNA directed), beta
545_at	209902_at	ataxia telangiectasia and Rad3 related
545_at	209903_s_at	ataxia telangiectasia and Rad3 related
5457_at	206940_s_at	POU class 4 homeobox 1
5457_at	211341_at	POU class 4 homeobox 1
5457_at	206940_s_at	POU class 4 homeobox 1
5457_at	211341_at	POU class 4 homeobox 1
54583_at	223045_at	egl nine homolog 1 (C. elegans)
54583_at	224314_s_at	egl nine homolog 1 (C. elegans)
54583_at	221497_x_at	egl nine homolog 1 (C. elegans)
54583_at	224314_s_at	egl nine homolog 1 (C. elegans)
54583_at	221497_x_at	egl nine homolog 1 (C. elegans)
54583_at	224314_s_at	egl nine homolog 1 (C. elegans)
54583_at	221497_x_at	egl nine homolog 1 (C. elegans)
54583_at	223046_at	egl nine homolog 1 (C. elegans)
55081_at	222519_s_at	intraflagellar transport 57 homolog (Chlamydomonas)
55081_at	218100_s_at	intraflagellar transport 57 homolog (Chlamydomonas)
55081_at	222520_s_at	intraflagellar transport 57 homolog (Chlamydomonas)
55179_at	220643_s_at	Fas apoptotic inhibitory molecule
5518_at	200695_at	protein phosphatase 2, regulatory subunit A, alpha
5519_at	202884_s_at	protein phosphatase 2, regulatory subunit A, beta
5519_at	202886_s_at	protein phosphatase 2, regulatory subunit A, beta
5519_at	202883_s_at	protein phosphatase 2, regulatory subunit A, beta
5519_at	202885_s_at	protein phosphatase 2, regulatory subunit A, beta
5519_at	222351_at	protein phosphatase 2, regulatory subunit A, beta
55367_at	221640_s_at	p53-induced death domain protein
55367_at	219019_at	p53-induced death domain protein
55466_at	1554333_at	DnaJ (Hsp40) homolog, subfamily A, member 4
55466_at	1554334_a_at	DnaJ (Hsp40) homolog, subfamily A, member 4
55466_at	225061_at	DnaJ (Hsp40) homolog, subfamily A, member 4
55504_at	224090_s_at	tumor necrosis factor receptor superfamily, member 19
55504_at	223827_at	tumor necrosis factor receptor superfamily, member 19
55504_at	227812_at	tumor necrosis factor receptor superfamily, member 19
5562_at	214917_at	protein kinase, AMP-activated, alpha 1 catalytic subunit
5562_at	209799_at	protein kinase, AMP-activated, alpha 1 catalytic subunit
5562_at	225984_at	protein kinase, AMP-activated, alpha 1 catalytic subunit
5562_at	225985_at	protein kinase, AMP-activated, alpha 1 catalytic subunit
55655_at	221690_s_at	NLR family, pyrin domain containing 2
55662_at	218525_s_at	hypoxia inducible factor 1, alpha subunit inhibitor
55662_at	59999_at	hypoxia inducible factor 1, alpha subunit inhibitor
55662_at	218525_s_at	hypoxia inducible factor 1, alpha subunit inhibitor
55662_at	59999_at	hypoxia inducible factor 1, alpha subunit inhibitor
55662_at	218525_s_at	hypoxia inducible factor 1, alpha subunit inhibitor
55662_at	59999_at	hypoxia inducible factor 1, alpha subunit inhibitor
55662_at	218525_s_at	hypoxia inducible factor 1, alpha subunit inhibitor
55662_at	59999_at	hypoxia inducible factor 1, alpha subunit inhibitor
55662_at	218525_s_at	hypoxia inducible factor 1, alpha subunit inhibitor
55662_at	59999_at	hypoxia inducible factor 1, alpha subunit inhibitor
55662_at	226648_at	hypoxia inducible factor 1, alpha subunit inhibitor
55760_at	218198_at	DEAH (Asp-Glu-Ala-His) box polypeptide 32
5578_at	206923_at	protein kinase C, alpha
5578_at	215195_at	protein kinase C, alpha
5578_at	1560074_at	protein kinase C, alpha
5578_at	213093_at	protein kinase C, alpha
5581_at	206248_at	protein kinase C, epsilon
5581_at	226101_at	protein kinase C, epsilon
5590_at	202178_at	protein kinase C, zeta
5594_at	1552264_a_at	mitogen-activated protein kinase 1
5594_at	208351_s_at	mitogen-activated protein kinase 1
5594_at	1552264_a_at	mitogen-activated protein kinase 1
5594_at	208351_s_at	mitogen-activated protein kinase 1
5594_at	1552264_a_at	mitogen-activated protein kinase 1
5594_at	208351_s_at	mitogen-activated protein kinase 1
5594_at	1552264_a_at	mitogen-activated protein kinase 1
5594_at	208351_s_at	mitogen-activated protein kinase 1
5594_at	1552264_a_at	mitogen-activated protein kinase 1
5594_at	208351_s_at	mitogen-activated protein kinase 1
5594_at	1552263_at	mitogen-activated protein kinase 1
5594_at	208351_s_at	mitogen-activated protein kinase 1
5594_at	212271_at	mitogen-activated protein kinase 1
5594_at	224621_at	mitogen-activated protein kinase 1
5599_at	210671_x_at	mitogen-activated protein kinase 8
5599_at	210477_x_at	mitogen-activated protein kinase 8
5599_at	210671_x_at	mitogen-activated protein kinase 8
5599_at	210477_x_at	mitogen-activated protein kinase 8
5599_at	210671_x_at	mitogen-activated protein kinase 8
5599_at	210477_x_at	mitogen-activated protein kinase 8
5599_at	210671_x_at	mitogen-activated protein kinase 8
5599_at	210477_x_at	mitogen-activated protein kinase 8
5599_at	210671_x_at	mitogen-activated protein kinase 8
5599_at	210477_x_at	mitogen-activated protein kinase 8
5599_at	210671_x_at	mitogen-activated protein kinase 8
5599_at	210477_x_at	mitogen-activated protein kinase 8
5599_at	210671_x_at	mitogen-activated protein kinase 8
5599_at	210477_x_at	mitogen-activated protein kinase 8
5618_at	216638_s_at	prolactin receptor
5618_at	210476_s_at	prolactin receptor
5618_at	211917_s_at	prolactin receptor
5618_at	210476_s_at	prolactin receptor
5618_at	206346_at	prolactin receptor
5618_at	243755_at	prolactin receptor
5618_at	231981_at	prolactin receptor
5618_at	227629_at	prolactin receptor
5625_at	214203_s_at	proline dehydrogenase (oxidase) 1
5626_at	211223_at	PROP paired-like homeobox 1
56413_at	220130_x_at	leukotriene B4 receptor 2
566_at	214575_s_at	azurocidin 1
56616_at	219350_s_at	diablo, IAP-binding mitochondrial protein
5663_at	207782_s_at	presenilin 1
5663_at	203460_s_at	presenilin 1
5663_at	238816_at	presenilin 1
5663_at	226577_at	presenilin 1
57060_at	209361_s_at	poly(rC) binding protein 4
57099_at	219366_at	apoptosis, caspase activation inhibitor
57144_at	213990_s_at	p21 protein (Cdc42/Rac)-activated kinase 7
57144_at	210721_s_at	p21 protein (Cdc42/Rac)-activated kinase 7
572_at	1861_at	BCL2-associated agonist of cell death
572_at	209364_at	BCL2-associated agonist of cell death
572_at	1861_at	BCL2-associated agonist of cell death
572_at	209364_at	BCL2-associated agonist of cell death
5728_at	204053_x_at	phosphatase and tensin homolog
5728_at	211711_s_at	phosphatase and tensin homolog
5728_at	204054_at	phosphatase and tensin homolog
5728_at	225363_at	phosphatase and tensin homolog
573_at	211475_s_at	BCL2-associated athanogene
573_at	202387_at	BCL2-associated athanogene
573_at	229720_at	BCL2-associated athanogene
5741_at	206977_at	parathyroid hormone
57448_at	224635_s_at	baculoviral IAP repeat containing 6
57448_at	233093_s_at	baculoviral IAP repeat containing 6
57448_at	224635_s_at	baculoviral IAP repeat containing 6
57448_at	233093_s_at	baculoviral IAP repeat containing 6
57448_at	224635_s_at	baculoviral IAP repeat containing 6
57448_at	233093_s_at	baculoviral IAP repeat containing 6
57448_at	224635_s_at	baculoviral IAP repeat containing 6
57448_at	233093_s_at	baculoviral IAP repeat containing 6
57524_at	1569737_a_at	CASK interacting protein 1
57524_at	1552689_at	CASK interacting protein 1
57591_at	1559902_at	megakaryoblastic leukemia (translocation) 1
57591_at	1555763_x_at	megakaryoblastic leukemia (translocation) 1
57591_at	1555763_x_at	megakaryoblastic leukemia (translocation) 1
57591_at	215291_at	megakaryoblastic leukemia (translocation) 1
57591_at	1555763_x_at	megakaryoblastic leukemia (translocation) 1
57591_at	215291_at	megakaryoblastic leukemia (translocation) 1
57591_at	215292_s_at	megakaryoblastic leukemia (translocation) 1
57591_at	212748_at	megakaryoblastic leukemia (translocation) 1
57645_at	218229_s_at	pogo transposable element with KRAB domain
579_at	207031_at	NK3 homeobox 2
581_at	211833_s_at	BCL2-associated X protein
581_at	208478_s_at	BCL2-associated X protein
581_at	211833_s_at	BCL2-associated X protein
58484_at	1552554_a_at	NLR family, CARD domain containing 4
58484_at	1552553_a_at	NLR family, CARD domain containing 4
5883_at	1562022_s_at	RAD9 homolog A (S. pombe)
5883_at	204828_at	RAD9 homolog A (S. pombe)
5884_at	211228_s_at	RAD17 homolog (S. pombe)
5884_at	210826_x_at	RAD17 homolog (S. pombe)
5884_at	211228_s_at	RAD17 homolog (S. pombe)
5884_at	210826_x_at	RAD17 homolog (S. pombe)
5884_at	211228_s_at	RAD17 homolog (S. pombe)
5884_at	210826_x_at	RAD17 homolog (S. pombe)
5884_at	211228_s_at	RAD17 homolog (S. pombe)
5884_at	210826_x_at	RAD17 homolog (S. pombe)
5884_at	211228_s_at	RAD17 homolog (S. pombe)
5884_at	210826_x_at	RAD17 homolog (S. pombe)
5884_at	207405_s_at	RAD17 homolog (S. pombe)
5888_at	205024_s_at	RAD51 homolog (S. cerevisiae)
5888_at	205023_at	RAD51 homolog (S. cerevisiae)
59082_at	231733_at	caspase recruitment domain family, member 18
5916_at	204188_s_at	retinoic acid receptor, gamma
5916_at	204189_at	retinoic acid receptor, gamma
5921_at	210621_s_at	RAS p21 protein activator (GTPase activating protein) 1
5921_at	202677_at	RAS p21 protein activator (GTPase activating protein) 1
5925_at	211540_s_at	retinoblastoma 1
5925_at	203132_at	retinoblastoma 1
5932_at	203344_s_at	retinoblastoma binding protein 8
5933_at	1559307_s_at	retinoblastoma-like 1 (p107)
5933_at	1555004_a_at	retinoblastoma-like 1 (p107)
5933_at	1555003_at	retinoblastoma-like 1 (p107)
5934_at	212332_at	retinoblastoma-like 2 (p130)
5934_at	212331_at	retinoblastoma-like 2 (p130)
595_at	208711_s_at	cyclin D1
595_at	208712_at	cyclin D1
596_at	207005_s_at	B-cell CLL/lymphoma 2
596_at	207004_at	B-cell CLL/lymphoma 2
596_at	203684_s_at	B-cell CLL/lymphoma 2
596_at	203685_at	B-cell CLL/lymphoma 2
597_at	205681_at	BCL2-related protein A1
5970_at	209878_s_at	v-rel reticuloendotheliosis viral oncogene homolog A (avian)
5970_at	201783_s_at	v-rel reticuloendotheliosis viral oncogene homolog A (avian)
5977_at	202116_at	D4, zinc and double PHD fingers family 2
598_at	215037_s_at	BCL2-like 1
598_at	206665_s_at	BCL2-like 1
598_at	212312_at	BCL2-like 1
599_at	1555140_a_at	BCL2-like 2
599_at	209311_at	BCL2-like 2
602_at	204907_s_at	B-cell CLL/lymphoma 3
602_at	204908_s_at	B-cell CLL/lymphoma 3
604_at	215990_s_at	B-cell CLL/lymphoma 6
604_at	203140_at	B-cell CLL/lymphoma 6
60675_at	232629_at	prokineticin 2
627_at	206382_s_at	brain-derived neurotrophic factor
627_at	239367_at	brain-derived neurotrophic factor
6285_at	209686_at	S100 calcium binding protein B
6347_at	216598_s_at	chemokine (C-C motif) ligand 2
637_at	211725_s_at	BH3 interacting domain death agonist
637_at	204493_at	BH3 interacting domain death agonist
637_at	227143_s_at	BH3 interacting domain death agonist
638_at	205780_at	BCL2-interacting killer (apoptosis-inducing)
63924_at	219398_at	cell death-inducing DFFA-like effector c
64112_at	212508_at	modulator of apoptosis 1
64127_at	220066_at	nucleotide-binding oligomerization domain containing 2
64170_at	220162_s_at	caspase recruitment domain family, member 9
64215_at	222621_at	DnaJ (Hsp40) homolog, subfamily C, member 1
64215_at	222620_s_at	DnaJ (Hsp40) homolog, subfamily C, member 1
64215_at	218409_s_at	DnaJ (Hsp40) homolog, subfamily C, member 1
64326_at	1552617_a_at	ring finger and WD repeat domain 2, E3 ubiquitin protein ligase
64326_at	234950_s_at	ring finger and WD repeat domain 2, E3 ubiquitin protein ligase
64344_at	233517_s_at	hypoxia inducible factor 3, alpha subunit
64344_at	1556069_s_at	hypoxia inducible factor 3, alpha subunit
64344_at	222124_at	hypoxia inducible factor 3, alpha subunit
64344_at	222123_s_at	hypoxia inducible factor 3, alpha subunit
64344_at	219319_at	hypoxia inducible factor 3, alpha subunit
64344_at	222123_s_at	hypoxia inducible factor 3, alpha subunit
64344_at	219319_at	hypoxia inducible factor 3, alpha subunit
64783_at	1555763_x_at	RNA binding motif protein 15
6494_at	204164_at	signal-induced proliferation-associated 1
6502_at	210567_s_at	S-phase kinase-associated protein 2, E3 ubiquitin protein ligase
6502_at	203626_s_at	S-phase kinase-associated protein 2, E3 ubiquitin protein ligase
6502_at	203625_x_at	S-phase kinase-associated protein 2, E3 ubiquitin protein ligase
6502_at	203625_x_at	S-phase kinase-associated protein 2, E3 ubiquitin protein ligase
6513_at	201250_s_at	solute carrier family 2 (facilitated glucose transporter), member 1
6513_at	201249_at	solute carrier family 2 (facilitated glucose transporter), member 1
6515_at	202497_x_at	solute carrier family 2 (facilitated glucose transporter), member 3
6515_at	202498_s_at	solute carrier family 2 (facilitated glucose transporter), member 3
6515_at	202499_s_at	solute carrier family 2 (facilitated glucose transporter), member 3
662_at	207829_s_at	BCL2/adenovirus E1B 19kDa interacting protein 1
662_at	37226_at	BCL2/adenovirus E1B 19kDa interacting protein 1
662_at	207829_s_at	BCL2/adenovirus E1B 19kDa interacting protein 1
662_at	37226_at	BCL2/adenovirus E1B 19kDa interacting protein 1
662_at	207829_s_at	BCL2/adenovirus E1B 19kDa interacting protein 1
662_at	37226_at	BCL2/adenovirus E1B 19kDa interacting protein 1
662_at	207829_s_at	BCL2/adenovirus E1B 19kDa interacting protein 1
662_at	37226_at	BCL2/adenovirus E1B 19kDa interacting protein 1
662_at	204930_s_at	BCL2/adenovirus E1B 19kDa interacting protein 1
662_at	37226_at	BCL2/adenovirus E1B 19kDa interacting protein 1
662_at	204930_s_at	BCL2/adenovirus E1B 19kDa interacting protein 1
662_at	37226_at	BCL2/adenovirus E1B 19kDa interacting protein 1
662_at	204930_s_at	BCL2/adenovirus E1B 19kDa interacting protein 1
662_at	37226_at	BCL2/adenovirus E1B 19kDa interacting protein 1
662_at	204930_s_at	BCL2/adenovirus E1B 19kDa interacting protein 1
662_at	37226_at	BCL2/adenovirus E1B 19kDa interacting protein 1
663_at	209308_s_at	BCL2/adenovirus E1B 19kDa interacting protein 2
664_at	201848_s_at	BCL2/adenovirus E1B 19kDa interacting protein 3
664_at	201849_at	BCL2/adenovirus E1B 19kDa interacting protein 3
6647_at	200642_at	superoxide dismutase 1, soluble
6648_at	215223_s_at	superoxide dismutase 2, mitochondrial
6648_at	216841_s_at	superoxide dismutase 2, mitochondrial
6648_at	215223_s_at	superoxide dismutase 2, mitochondrial
6648_at	216841_s_at	superoxide dismutase 2, mitochondrial
6649_at	205236_x_at	superoxide dismutase 3, extracellular
665_at	221479_s_at	BCL2/adenovirus E1B 19kDa interacting protein 3-like
665_at	221478_at	BCL2/adenovirus E1B 19kDa interacting protein 3-like
6651_at	226465_s_at	SON DNA binding protein
6651_at	201085_s_at	SON DNA binding protein
6651_at	213538_at	SON DNA binding protein
6651_at	201086_x_at	SON DNA binding protein
6651_at	214988_s_at	SON DNA binding protein
6651_at	201086_x_at	SON DNA binding protein
6651_at	214988_s_at	SON DNA binding protein
6651_at	201086_x_at	SON DNA binding protein
666_at	223349_s_at	BCL2-related ovarian killer
668_at	220102_at	forkhead box L2
6693_at	216981_x_at	sialophorin
6693_at	206057_x_at	sialophorin
6693_at	216981_x_at	sialophorin
6693_at	206057_x_at	sialophorin
6693_at	216981_x_at	sialophorin
6693_at	206057_x_at	sialophorin
6693_at	206056_x_at	sialophorin
6693_at	1568964_x_at	sialophorin
6696_at	209875_s_at	secreted phosphoprotein 1
672_at	211851_x_at	breast cancer 1, early onset
672_at	204531_s_at	breast cancer 1, early onset
673_at	206044_s_at	v-raf murine sarcoma viral oncogene homolog B1
675_at	208368_s_at	breast cancer 2, early onset
675_at	214727_at	breast cancer 2, early onset
6750_at	213921_at	somatostatin
6753_at	1553178_a_at	somatostatin receptor 3
6753_at	214491_at	somatostatin receptor 3
6753_at	1553178_a_at	somatostatin receptor 3
6753_at	214491_at	somatostatin receptor 3
6772_at	209969_s_at	signal transducer and activator of transcription 1, 91kDa
6772_at	200887_s_at	signal transducer and activator of transcription 1, 91kDa
6772_at	200887_s_at	signal transducer and activator of transcription 1, 91kDa
6772_at	200887_s_at	signal transducer and activator of transcription 1, 91kDa
6772_at	200887_s_at	signal transducer and activator of transcription 1, 91kDa
6772_at	200887_s_at	signal transducer and activator of transcription 1, 91kDa
6772_at	200887_s_at	signal transducer and activator of transcription 1, 91kDa
6772_at	200887_s_at	signal transducer and activator of transcription 1, 91kDa
6772_at	200887_s_at	signal transducer and activator of transcription 1, 91kDa
6772_at	200887_s_at	signal transducer and activator of transcription 1, 91kDa
6776_at	203010_at	signal transducer and activator of transcription 5A
6790_at	208079_s_at	aurora kinase A
6790_at	204092_s_at	aurora kinase A
6790_at	208079_s_at	aurora kinase A
6910_at	211886_s_at	T-box 5
6910_at	207155_at	T-box 5
6910_at	240715_at	T-box 5
695_at	205504_at	Bruton agammaglobulinemia tyrosine kinase
6950_at	208778_s_at	t-complex 1
6950_at	222011_s_at	t-complex 1
6950_at	222010_at	t-complex 1
7001_at	211658_at	peroxiredoxin 2
7001_at	39729_at	peroxiredoxin 2
7001_at	201006_at	peroxiredoxin 2
7001_at	39729_at	peroxiredoxin 2
7001_at	201006_at	peroxiredoxin 2
7001_at	39729_at	peroxiredoxin 2
7027_at	204147_s_at	transcription factor Dp-1
7027_at	212330_at	transcription factor Dp-1
7029_at	203588_s_at	transcription factor Dp-2 (E2F dimerization partner 2)
7029_at	203589_s_at	transcription factor Dp-2 (E2F dimerization partner 2)
7029_at	244043_at	transcription factor Dp-2 (E2F dimerization partner 2)
7029_at	226157_at	transcription factor Dp-2 (E2F dimerization partner 2)
7037_at	237215_s_at	transferrin receptor (p90, CD71)
7037_at	207332_s_at	transferrin receptor (p90, CD71)
7037_at	208691_at	transferrin receptor (p90, CD71)
7040_at	203085_s_at	transforming growth factor, beta 1
7073_at	217500_at	TIA1 cytotoxic granule-associated RNA binding protein-like 1
7073_at	202406_s_at	TIA1 cytotoxic granule-associated RNA binding protein-like 1
7073_at	202405_at	TIA1 cytotoxic granule-associated RNA binding protein-like 1
7078_at	201149_s_at	TIMP metallopeptidase inhibitor 3
7078_at	201147_s_at	TIMP metallopeptidase inhibitor 3
7078_at	201148_s_at	TIMP metallopeptidase inhibitor 3
7078_at	201150_s_at	TIMP metallopeptidase inhibitor 3
7097_at	204924_at	toll-like receptor 2
7124_at	207113_s_at	tumor necrosis factor
7128_at	202643_s_at	tumor necrosis factor, alpha-induced protein 3
7128_at	202644_s_at	tumor necrosis factor, alpha-induced protein 3
7132_at	207643_s_at	tumor necrosis factor receptor superfamily, member 1A
7133_at	203508_at	tumor necrosis factor receptor superfamily, member 1B
7159_at	203120_at	tumor protein p53 binding protein, 2
7164_at	210372_s_at	tumor protein D52-like 1
7164_at	203786_s_at	tumor protein D52-like 1
7167_at	200822_x_at	triosephosphate isomerase 1
7167_at	213011_s_at	triosephosphate isomerase 1
7167_at	210050_at	triosephosphate isomerase 1
7178_at	216520_s_at	tumor protein, translationally-controlled 1
7178_at	211943_x_at	tumor protein, translationally-controlled 1
7178_at	216520_s_at	tumor protein, translationally-controlled 1
7178_at	211943_x_at	tumor protein, translationally-controlled 1
7178_at	214327_x_at	tumor protein, translationally-controlled 1
7184_at	200598_s_at	heat shock protein 90kDa beta (Grp94), member 1
7184_at	216449_x_at	heat shock protein 90kDa beta (Grp94), member 1
7184_at	200599_s_at	heat shock protein 90kDa beta (Grp94), member 1
7186_at	204413_at	TNF receptor-associated factor 2
7187_at	208315_x_at	TNF receptor-associated factor 3
7187_at	221571_at	TNF receptor-associated factor 3
7188_at	204352_at	TNF receptor-associated factor 5
7203_at	200910_at	chaperonin containing TCP1, subunit 3 (gamma)
7266_at	202416_at	DnaJ (Hsp40) homolog, subfamily C, member 7
728392_at	218380_at	uncharacterized LOC728392
7392_at	202152_x_at	upstream transcription factor 2, c-fos interacting
7392_at	214879_x_at	upstream transcription factor 2, c-fos interacting
7392_at	215737_x_at	upstream transcription factor 2, c-fos interacting
7392_at	202152_x_at	upstream transcription factor 2, c-fos interacting
7392_at	214879_x_at	upstream transcription factor 2, c-fos interacting
7392_at	202152_x_at	upstream transcription factor 2, c-fos interacting
7392_at	214879_x_at	upstream transcription factor 2, c-fos interacting
7392_at	202152_x_at	upstream transcription factor 2, c-fos interacting
7392_at	214879_x_at	upstream transcription factor 2, c-fos interacting
7392_at	202152_x_at	upstream transcription factor 2, c-fos interacting
7392_at	215737_x_at	upstream transcription factor 2, c-fos interacting
7392_at	202152_x_at	upstream transcription factor 2, c-fos interacting
7392_at	214879_x_at	upstream transcription factor 2, c-fos interacting
7392_at	215737_x_at	upstream transcription factor 2, c-fos interacting
7392_at	202152_x_at	upstream transcription factor 2, c-fos interacting
7392_at	214879_x_at	upstream transcription factor 2, c-fos interacting
7392_at	215737_x_at	upstream transcription factor 2, c-fos interacting
7392_at	214879_x_at	upstream transcription factor 2, c-fos interacting
7392_at	215737_x_at	upstream transcription factor 2, c-fos interacting
7392_at	214879_x_at	upstream transcription factor 2, c-fos interacting
7392_at	215737_x_at	upstream transcription factor 2, c-fos interacting
7392_at	202152_x_at	upstream transcription factor 2, c-fos interacting
7392_at	215737_x_at	upstream transcription factor 2, c-fos interacting
7392_at	202152_x_at	upstream transcription factor 2, c-fos interacting
7392_at	214879_x_at	upstream transcription factor 2, c-fos interacting
7415_at	208649_s_at	valosin containing protein
7415_at	208648_at	valosin containing protein
7422_at	210513_s_at	vascular endothelial growth factor A
7422_at	211527_x_at	vascular endothelial growth factor A
7422_at	210513_s_at	vascular endothelial growth factor A
7422_at	211527_x_at	vascular endothelial growth factor A
7422_at	212171_x_at	vascular endothelial growth factor A
7422_at	210512_s_at	vascular endothelial growth factor A
7428_at	1559227_s_at	von Hippel-Lindau tumor suppressor, E3 ubiquitin protein ligase
7428_at	203844_at	von Hippel-Lindau tumor suppressor, E3 ubiquitin protein ligase
7465_at	215711_s_at	WEE1 homolog (S. pombe)
7465_at	212533_at	WEE1 homolog (S. pombe)
7498_at	210301_at	xanthine dehydrogenase
7498_at	241994_at	xanthine dehydrogenase
7534_at	200638_s_at	tyrosine 3-monooxygenase/tryptophan 5-monooxygenase activation protein, zeta polypeptid
7534_at	200640_at	tyrosine 3-monooxygenase/tryptophan 5-monooxygenase activation protein, zeta polypeptid
768_at	205199_at	carbonic anhydrase IX
7818_at	208822_s_at	death associated protein 3
79156_at	219566_at	pleckstrin homology domain containing, family F (with FYVE domain) member 1
79400_at	1553023_a_at	NADPH oxidase, EF-hand calcium binding domain 5
79400_at	220641_at	NADPH oxidase, EF-hand calcium binding domain 5
79444_at	220451_s_at	baculoviral IAP repeat containing 7
80331_at	224613_s_at	DnaJ (Hsp40) homolog, subfamily C, member 5
80331_at	224612_s_at	DnaJ (Hsp40) homolog, subfamily C, member 5
80331_at	224611_s_at	DnaJ (Hsp40) homolog, subfamily C, member 5
811_at	200935_at	calreticulin
811_at	214315_x_at	calreticulin
811_at	212953_x_at	calreticulin
811_at	214315_x_at	calreticulin
811_at	212953_x_at	calreticulin
81542_at	208097_s_at	thioredoxin-related transmembrane protein 1
81542_at	209476_at	thioredoxin-related transmembrane protein 1
834_at	211367_s_at	caspase 1, apoptosis-related cysteine peptidase
834_at	211366_x_at	caspase 1, apoptosis-related cysteine peptidase
834_at	211367_s_at	caspase 1, apoptosis-related cysteine peptidase
834_at	209970_x_at	caspase 1, apoptosis-related cysteine peptidase
834_at	211366_x_at	caspase 1, apoptosis-related cysteine peptidase
834_at	209970_x_at	caspase 1, apoptosis-related cysteine peptidase
834_at	211366_x_at	caspase 1, apoptosis-related cysteine peptidase
834_at	209970_x_at	caspase 1, apoptosis-related cysteine peptidase
834_at	211368_s_at	caspase 1, apoptosis-related cysteine peptidase
834_at	211366_x_at	caspase 1, apoptosis-related cysteine peptidase
834_at	209970_x_at	caspase 1, apoptosis-related cysteine peptidase
834_at	211368_s_at	caspase 1, apoptosis-related cysteine peptidase
834_at	211366_x_at	caspase 1, apoptosis-related cysteine peptidase
834_at	211368_s_at	caspase 1, apoptosis-related cysteine peptidase
834_at	209970_x_at	caspase 1, apoptosis-related cysteine peptidase
834_at	211368_s_at	caspase 1, apoptosis-related cysteine peptidase
834_at	209970_x_at	caspase 1, apoptosis-related cysteine peptidase
834_at	211366_x_at	caspase 1, apoptosis-related cysteine peptidase
834_at	211368_s_at	caspase 1, apoptosis-related cysteine peptidase
834_at	206011_at	caspase 1, apoptosis-related cysteine peptidase
835_at	211140_s_at	caspase 2, apoptosis-related cysteine peptidase
835_at	209812_x_at	caspase 2, apoptosis-related cysteine peptidase
835_at	211140_s_at	caspase 2, apoptosis-related cysteine peptidase
835_at	209812_x_at	caspase 2, apoptosis-related cysteine peptidase
835_at	211140_s_at	caspase 2, apoptosis-related cysteine peptidase
835_at	209812_x_at	caspase 2, apoptosis-related cysteine peptidase
835_at	211140_s_at	caspase 2, apoptosis-related cysteine peptidase
835_at	209812_x_at	caspase 2, apoptosis-related cysteine peptidase
835_at	211140_s_at	caspase 2, apoptosis-related cysteine peptidase
835_at	209812_x_at	caspase 2, apoptosis-related cysteine peptidase
835_at	211140_s_at	caspase 2, apoptosis-related cysteine peptidase
835_at	209812_x_at	caspase 2, apoptosis-related cysteine peptidase
835_at	208050_s_at	caspase 2, apoptosis-related cysteine peptidase
835_at	34449_at	caspase 2, apoptosis-related cysteine peptidase
835_at	208050_s_at	caspase 2, apoptosis-related cysteine peptidase
835_at	34449_at	caspase 2, apoptosis-related cysteine peptidase
835_at	208050_s_at	caspase 2, apoptosis-related cysteine peptidase
835_at	34449_at	caspase 2, apoptosis-related cysteine peptidase
835_at	208050_s_at	caspase 2, apoptosis-related cysteine peptidase
835_at	34449_at	caspase 2, apoptosis-related cysteine peptidase
835_at	208050_s_at	caspase 2, apoptosis-related cysteine peptidase
835_at	34449_at	caspase 2, apoptosis-related cysteine peptidase
835_at	209811_at	caspase 2, apoptosis-related cysteine peptidase
835_at	226036_x_at	caspase 2, apoptosis-related cysteine peptidase
835_at	226032_at	caspase 2, apoptosis-related cysteine peptidase
836_at	202763_at	caspase 3, apoptosis-related cysteine peptidase
837_at	209310_s_at	caspase 4, apoptosis-related cysteine peptidase
838_at	207500_at	caspase 5, apoptosis-related cysteine peptidase
839_at	209790_s_at	caspase 6, apoptosis-related cysteine peptidase
839_at	211464_x_at	caspase 6, apoptosis-related cysteine peptidase
839_at	209790_s_at	caspase 6, apoptosis-related cysteine peptidase
839_at	211464_x_at	caspase 6, apoptosis-related cysteine peptidase
840_at	207181_s_at	caspase 7, apoptosis-related cysteine peptidase
841_at	1553306_at	caspase 8, apoptosis-related cysteine peptidase
841_at	207686_s_at	caspase 8, apoptosis-related cysteine peptidase
841_at	213373_s_at	caspase 8, apoptosis-related cysteine peptidase
842_at	210775_x_at	caspase 9, apoptosis-related cysteine peptidase
842_at	203984_s_at	caspase 9, apoptosis-related cysteine peptidase
843_at	210708_x_at	caspase 10, apoptosis-related cysteine peptidase
843_at	211888_x_at	caspase 10, apoptosis-related cysteine peptidase
843_at	210708_x_at	caspase 10, apoptosis-related cysteine peptidase
843_at	211888_x_at	caspase 10, apoptosis-related cysteine peptidase
843_at	210708_x_at	caspase 10, apoptosis-related cysteine peptidase
843_at	211888_x_at	caspase 10, apoptosis-related cysteine peptidase
843_at	210708_x_at	caspase 10, apoptosis-related cysteine peptidase
843_at	211888_x_at	caspase 10, apoptosis-related cysteine peptidase
843_at	210708_x_at	caspase 10, apoptosis-related cysteine peptidase
843_at	211888_x_at	caspase 10, apoptosis-related cysteine peptidase
843_at	210708_x_at	caspase 10, apoptosis-related cysteine peptidase
843_at	211888_x_at	caspase 10, apoptosis-related cysteine peptidase
843_at	210708_x_at	caspase 10, apoptosis-related cysteine peptidase
843_at	211888_x_at	caspase 10, apoptosis-related cysteine peptidase
843_at	210708_x_at	caspase 10, apoptosis-related cysteine peptidase
843_at	211888_x_at	caspase 10, apoptosis-related cysteine peptidase
843_at	210708_x_at	caspase 10, apoptosis-related cysteine peptidase
843_at	211888_x_at	caspase 10, apoptosis-related cysteine peptidase
843_at	205467_at	caspase 10, apoptosis-related cysteine peptidase
843_at	210955_at	caspase 10, apoptosis-related cysteine peptidase
84433_at	223514_at	caspase recruitment domain family, member 11
8445_at	202968_s_at	dual-specificity tyrosine-(Y)-phosphorylation regulated kinase 2
8445_at	202971_s_at	dual-specificity tyrosine-(Y)-phosphorylation regulated kinase 2
8445_at	202969_at	dual-specificity tyrosine-(Y)-phosphorylation regulated kinase 2
8451_at	201423_s_at	cullin 4A
8451_at	201424_s_at	cullin 4A
8452_at	201371_s_at	cullin 3
8452_at	201370_s_at	cullin 3
8452_at	201372_s_at	cullin 3
8453_at	203079_s_at	cullin 2
8453_at	203078_at	cullin 2
8454_at	207614_s_at	cullin 1
84674_at	224414_s_at	caspase recruitment domain family, member 6
847_at	211922_s_at	catalase
847_at	201432_at	catalase
8539_at	214959_s_at	apoptosis inhibitor 5
8539_at	201686_x_at	apoptosis inhibitor 5
8539_at	201687_s_at	apoptosis inhibitor 5
8567_at	210252_s_at	MAP-kinase activating death domain
8567_at	38398_at	MAP-kinase activating death domain
8567_at	210252_s_at	MAP-kinase activating death domain
8567_at	38398_at	MAP-kinase activating death domain
8567_at	210252_s_at	MAP-kinase activating death domain
8567_at	38398_at	MAP-kinase activating death domain
8567_at	210252_s_at	MAP-kinase activating death domain
8567_at	38398_at	MAP-kinase activating death domain
8567_at	210252_s_at	MAP-kinase activating death domain
8567_at	38398_at	MAP-kinase activating death domain
8567_at	210252_s_at	MAP-kinase activating death domain
8567_at	38398_at	MAP-kinase activating death domain
8567_at	210252_s_at	MAP-kinase activating death domain
8567_at	38398_at	MAP-kinase activating death domain
8567_at	210252_s_at	MAP-kinase activating death domain
8567_at	38398_at	MAP-kinase activating death domain
8567_at	210252_s_at	MAP-kinase activating death domain
8575_at	209139_s_at	protein kinase, interferon-inducible double stranded RNA dependent activator
8626_at	1555581_a_at	tumor protein p63
8626_at	207382_at	tumor protein p63
8626_at	211834_s_at	tumor protein p63
8626_at	211195_s_at	tumor protein p63
8626_at	211194_s_at	tumor protein p63
8626_at	209863_s_at	tumor protein p63
864_at	234928_x_at	runt-related transcription factor 3
864_at	204198_s_at	runt-related transcription factor 3
864_at	204197_s_at	runt-related transcription factor 3
8648_at	210249_s_at	nuclear receptor coactivator 1
8648_at	209107_x_at	nuclear receptor coactivator 1
8648_at	210249_s_at	nuclear receptor coactivator 1
8648_at	209107_x_at	nuclear receptor coactivator 1
8648_at	210249_s_at	nuclear receptor coactivator 1
8648_at	209107_x_at	nuclear receptor coactivator 1
8648_at	210249_s_at	nuclear receptor coactivator 1
8648_at	209107_x_at	nuclear receptor coactivator 1
8648_at	210249_s_at	nuclear receptor coactivator 1
8648_at	209107_x_at	nuclear receptor coactivator 1
8648_at	210249_s_at	nuclear receptor coactivator 1
8648_at	209107_x_at	nuclear receptor coactivator 1
8648_at	210249_s_at	nuclear receptor coactivator 1
8648_at	209107_x_at	nuclear receptor coactivator 1
8648_at	210249_s_at	nuclear receptor coactivator 1
8648_at	209105_at	nuclear receptor coactivator 1
8648_at	209106_at	nuclear receptor coactivator 1
8682_at	200787_s_at	phosphoprotein enriched in astrocytes 15
8682_at	200788_s_at	phosphoprotein enriched in astrocytes 15
871_at	207714_s_at	serpin peptidase inhibitor, clade H (heat shock protein 47), member 1, (collagen bindin
8717_at	1729_at	TNFRSF1A-associated via death domain
8717_at	205641_s_at	TNFRSF1A-associated via death domain
8717_at	1729_at	TNFRSF1A-associated via death domain
8717_at	205641_s_at	TNFRSF1A-associated via death domain
8717_at	1729_at	TNFRSF1A-associated via death domain
8717_at	205641_s_at	TNFRSF1A-associated via death domain
8717_at	1729_at	TNFRSF1A-associated via death domain
8717_at	205641_s_at	TNFRSF1A-associated via death domain
8717_at	1729_at	TNFRSF1A-associated via death domain
8717_at	205641_s_at	TNFRSF1A-associated via death domain
8717_at	1729_at	TNFRSF1A-associated via death domain
8717_at	205641_s_at	TNFRSF1A-associated via death domain
8717_at	1729_at	TNFRSF1A-associated via death domain
8717_at	205641_s_at	TNFRSF1A-associated via death domain
8718_at	211282_x_at	tumor necrosis factor receptor superfamily, member 25
8718_at	216042_at	tumor necrosis factor receptor superfamily, member 25
8718_at	211282_x_at	tumor necrosis factor receptor superfamily, member 25
8718_at	211841_s_at	tumor necrosis factor receptor superfamily, member 25
8718_at	211282_x_at	tumor necrosis factor receptor superfamily, member 25
8718_at	211841_s_at	tumor necrosis factor receptor superfamily, member 25
8718_at	211282_x_at	tumor necrosis factor receptor superfamily, member 25
8718_at	211841_s_at	tumor necrosis factor receptor superfamily, member 25
8718_at	211282_x_at	tumor necrosis factor receptor superfamily, member 25
8718_at	210847_x_at	tumor necrosis factor receptor superfamily, member 25
8718_at	219423_x_at	tumor necrosis factor receptor superfamily, member 25
8718_at	211282_x_at	tumor necrosis factor receptor superfamily, member 25
8718_at	211841_s_at	tumor necrosis factor receptor superfamily, member 25
8718_at	211282_x_at	tumor necrosis factor receptor superfamily, member 25
8718_at	219423_x_at	tumor necrosis factor receptor superfamily, member 25
8718_at	211282_x_at	tumor necrosis factor receptor superfamily, member 25
8718_at	210847_x_at	tumor necrosis factor receptor superfamily, member 25
8718_at	211841_s_at	tumor necrosis factor receptor superfamily, member 25
8718_at	219423_x_at	tumor necrosis factor receptor superfamily, member 25
8718_at	211841_s_at	tumor necrosis factor receptor superfamily, member 25
8718_at	211282_x_at	tumor necrosis factor receptor superfamily, member 25
8718_at	219423_x_at	tumor necrosis factor receptor superfamily, member 25
8718_at	211841_s_at	tumor necrosis factor receptor superfamily, member 25
8718_at	211282_x_at	tumor necrosis factor receptor superfamily, member 25
8718_at	219423_x_at	tumor necrosis factor receptor superfamily, member 25
8718_at	210847_x_at	tumor necrosis factor receptor superfamily, member 25
8718_at	211841_s_at	tumor necrosis factor receptor superfamily, member 25
8718_at	210847_x_at	tumor necrosis factor receptor superfamily, member 25
8718_at	211841_s_at	tumor necrosis factor receptor superfamily, member 25
8718_at	219423_x_at	tumor necrosis factor receptor superfamily, member 25
8718_at	210847_x_at	tumor necrosis factor receptor superfamily, member 25
8718_at	219423_x_at	tumor necrosis factor receptor superfamily, member 25
8718_at	210847_x_at	tumor necrosis factor receptor superfamily, member 25
8718_at	219423_x_at	tumor necrosis factor receptor superfamily, member 25
8718_at	210847_x_at	tumor necrosis factor receptor superfamily, member 25
8718_at	219423_x_at	tumor necrosis factor receptor superfamily, member 25
8718_at	210847_x_at	tumor necrosis factor receptor superfamily, member 25
8718_at	219423_x_at	tumor necrosis factor receptor superfamily, member 25
8718_at	210847_x_at	tumor necrosis factor receptor superfamily, member 25
8737_at	209941_at	receptor (TNFRSF)-interacting serine-threonine kinase 1
8737_at	226551_at	receptor (TNFRSF)-interacting serine-threonine kinase 1
8739_at	206864_s_at	harakiri, BCL2 interacting protein (contains only BH3 domain)
8740_at	207907_at	tumor necrosis factor (ligand) superfamily, member 14
8743_at	202687_s_at	tumor necrosis factor (ligand) superfamily, member 10
8743_at	202688_at	tumor necrosis factor (ligand) superfamily, member 10
8743_at	214329_x_at	tumor necrosis factor (ligand) superfamily, member 10
8767_at	209545_s_at	receptor-interacting serine-threonine kinase 2
8767_at	209544_at	receptor-interacting serine-threonine kinase 2
8772_at	202535_at	Fas (TNFRSF6)-associated via death domain
8784_at	223851_s_at	tumor necrosis factor receptor superfamily, member 18
8784_at	224553_s_at	tumor necrosis factor receptor superfamily, member 18
8784_at	223851_s_at	tumor necrosis factor receptor superfamily, member 18
8793_at	210654_at	tumor necrosis factor receptor superfamily, member 10d, decoy with truncated death doma
8793_at	227345_at	tumor necrosis factor receptor superfamily, member 10d, decoy with truncated death doma
8795_at	209294_x_at	tumor necrosis factor receptor superfamily, member 10b
8795_at	210405_x_at	tumor necrosis factor receptor superfamily, member 10b
8795_at	209294_x_at	tumor necrosis factor receptor superfamily, member 10b
8795_at	210405_x_at	tumor necrosis factor receptor superfamily, member 10b
8795_at	209294_x_at	tumor necrosis factor receptor superfamily, member 10b
8795_at	210405_x_at	tumor necrosis factor receptor superfamily, member 10b
8795_at	209294_x_at	tumor necrosis factor receptor superfamily, member 10b
8795_at	210405_x_at	tumor necrosis factor receptor superfamily, member 10b
8795_at	209294_x_at	tumor necrosis factor receptor superfamily, member 10b
8795_at	210405_x_at	tumor necrosis factor receptor superfamily, member 10b
8795_at	209294_x_at	tumor necrosis factor receptor superfamily, member 10b
8795_at	210405_x_at	tumor necrosis factor receptor superfamily, member 10b
8795_at	209294_x_at	tumor necrosis factor receptor superfamily, member 10b
8795_at	210405_x_at	tumor necrosis factor receptor superfamily, member 10b
8795_at	209294_x_at	tumor necrosis factor receptor superfamily, member 10b
8795_at	210405_x_at	tumor necrosis factor receptor superfamily, member 10b
8795_at	209295_at	tumor necrosis factor receptor superfamily, member 10b
8797_at	1552648_a_at	tumor necrosis factor receptor superfamily, member 10a
8797_at	231775_at	tumor necrosis factor receptor superfamily, member 10a
8835_at	203372_s_at	suppressor of cytokine signaling 2
8835_at	203373_at	suppressor of cytokine signaling 2
8837_at	237367_x_at	CASP8 and FADD-like apoptosis regulator
8837_at	210563_x_at	CASP8 and FADD-like apoptosis regulator
8837_at	209939_x_at	CASP8 and FADD-like apoptosis regulator
8837_at	210563_x_at	CASP8 and FADD-like apoptosis regulator
8837_at	210564_x_at	CASP8 and FADD-like apoptosis regulator
8837_at	209939_x_at	CASP8 and FADD-like apoptosis regulator
8837_at	210564_x_at	CASP8 and FADD-like apoptosis regulator
8837_at	210563_x_at	CASP8 and FADD-like apoptosis regulator
8837_at	210564_x_at	CASP8 and FADD-like apoptosis regulator
8837_at	209939_x_at	CASP8 and FADD-like apoptosis regulator
8837_at	210563_x_at	CASP8 and FADD-like apoptosis regulator
8837_at	209939_x_at	CASP8 and FADD-like apoptosis regulator
8837_at	210563_x_at	CASP8 and FADD-like apoptosis regulator
8837_at	209939_x_at	CASP8 and FADD-like apoptosis regulator
8837_at	210564_x_at	CASP8 and FADD-like apoptosis regulator
8837_at	211862_x_at	CASP8 and FADD-like apoptosis regulator
8837_at	208485_x_at	CASP8 and FADD-like apoptosis regulator
8837_at	211317_s_at	CASP8 and FADD-like apoptosis regulator
8837_at	208485_x_at	CASP8 and FADD-like apoptosis regulator
8837_at	211862_x_at	CASP8 and FADD-like apoptosis regulator
8837_at	211317_s_at	CASP8 and FADD-like apoptosis regulator
8837_at	208485_x_at	CASP8 and FADD-like apoptosis regulator
8837_at	211862_x_at	CASP8 and FADD-like apoptosis regulator
8837_at	211317_s_at	CASP8 and FADD-like apoptosis regulator
8837_at	211862_x_at	CASP8 and FADD-like apoptosis regulator
8837_at	211317_s_at	CASP8 and FADD-like apoptosis regulator
8837_at	211862_x_at	CASP8 and FADD-like apoptosis regulator
8837_at	208485_x_at	CASP8 and FADD-like apoptosis regulator
8837_at	211862_x_at	CASP8 and FADD-like apoptosis regulator
8837_at	208485_x_at	CASP8 and FADD-like apoptosis regulator
8837_at	211317_s_at	CASP8 and FADD-like apoptosis regulator
8837_at	211862_x_at	CASP8 and FADD-like apoptosis regulator
8837_at	208485_x_at	CASP8 and FADD-like apoptosis regulator
8837_at	211317_s_at	CASP8 and FADD-like apoptosis regulator
8837_at	211862_x_at	CASP8 and FADD-like apoptosis regulator
8837_at	211316_x_at	CASP8 and FADD-like apoptosis regulator
8837_at	214486_x_at	CASP8 and FADD-like apoptosis regulator
8837_at	209508_x_at	CASP8 and FADD-like apoptosis regulator
8837_at	208485_x_at	CASP8 and FADD-like apoptosis regulator
8837_at	211316_x_at	CASP8 and FADD-like apoptosis regulator
8837_at	209508_x_at	CASP8 and FADD-like apoptosis regulator
8837_at	214486_x_at	CASP8 and FADD-like apoptosis regulator
8837_at	211862_x_at	CASP8 and FADD-like apoptosis regulator
8837_at	208485_x_at	CASP8 and FADD-like apoptosis regulator
8837_at	209508_x_at	CASP8 and FADD-like apoptosis regulator
8837_at	211316_x_at	CASP8 and FADD-like apoptosis regulator
8837_at	214486_x_at	CASP8 and FADD-like apoptosis regulator
8837_at	208485_x_at	CASP8 and FADD-like apoptosis regulator
8837_at	211862_x_at	CASP8 and FADD-like apoptosis regulator
8837_at	209508_x_at	CASP8 and FADD-like apoptosis regulator
8837_at	214486_x_at	CASP8 and FADD-like apoptosis regulator
8837_at	211862_x_at	CASP8 and FADD-like apoptosis regulator
8837_at	208485_x_at	CASP8 and FADD-like apoptosis regulator
8837_at	214486_x_at	CASP8 and FADD-like apoptosis regulator
8837_at	210564_x_at	CASP8 and FADD-like apoptosis regulator
8837_at	209508_x_at	CASP8 and FADD-like apoptosis regulator
8837_at	211316_x_at	CASP8 and FADD-like apoptosis regulator
8837_at	209508_x_at	CASP8 and FADD-like apoptosis regulator
8837_at	214486_x_at	CASP8 and FADD-like apoptosis regulator
8837_at	210564_x_at	CASP8 and FADD-like apoptosis regulator
8837_at	211316_x_at	CASP8 and FADD-like apoptosis regulator
8837_at	214486_x_at	CASP8 and FADD-like apoptosis regulator
8837_at	209508_x_at	CASP8 and FADD-like apoptosis regulator
8837_at	211316_x_at	CASP8 and FADD-like apoptosis regulator
8837_at	235427_at	CASP8 and FADD-like apoptosis regulator
8841_at	216326_s_at	histone deacetylase 3
8851_at	204996_s_at	cyclin-dependent kinase 5, regulatory subunit 1 (p35)
8851_at	204995_at	cyclin-dependent kinase 5, regulatory subunit 1 (p35)
8877_at	219257_s_at	sphingosine kinase 1
8881_at	202717_s_at	cell division cycle 16
8881_at	209659_s_at	cell division cycle 16
8881_at	202717_s_at	cell division cycle 16
8881_at	209659_s_at	cell division cycle 16
8881_at	209658_at	cell division cycle 16
8881_at	209659_s_at	cell division cycle 16
8887_at	200976_s_at	Tax1 (human T-cell leukemia virus type I) binding protein 1
8887_at	200977_s_at	Tax1 (human T-cell leukemia virus type I) binding protein 1
8887_at	213786_at	Tax1 (human T-cell leukemia virus type I) binding protein 1
890_at	203418_at	cyclin A2
890_at	213226_at	cyclin A2
891_at	214710_s_at	cyclin B1
891_at	228729_at	cyclin B1
8915_at	205263_at	B-cell CLL/lymphoma 10
892_at	201955_at	cyclin C
8930_at	209579_s_at	methyl-CpG binding domain protein 4
8930_at	209580_s_at	methyl-CpG binding domain protein 4
8930_at	214047_s_at	methyl-CpG binding domain protein 4
894_at	200951_s_at	cyclin D2
894_at	200952_s_at	cyclin D2
894_at	200953_s_at	cyclin D2
896_at	201700_at	cyclin D3
898_at	213523_at	cyclin E1
8988_at	206375_s_at	heat shock 27kDa protein 3
899_at	204827_s_at	cyclin F
899_at	204826_at	cyclin F
8995_at	221371_at	tumor necrosis factor (ligand) superfamily, member 18
8996_at	221566_s_at	nucleolar protein 3 (apoptosis repressor with CARD domain)
8996_at	221567_at	nucleolar protein 3 (apoptosis repressor with CARD domain)
8996_at	59625_at	nucleolar protein 3 (apoptosis repressor with CARD domain)
8996_at	221567_at	nucleolar protein 3 (apoptosis repressor with CARD domain)
8996_at	59625_at	nucleolar protein 3 (apoptosis repressor with CARD domain)
8996_at	221567_at	nucleolar protein 3 (apoptosis repressor with CARD domain)
8996_at	59625_at	nucleolar protein 3 (apoptosis repressor with CARD domain)
8996_at	221567_at	nucleolar protein 3 (apoptosis repressor with CARD domain)
8996_at	59625_at	nucleolar protein 3 (apoptosis repressor with CARD domain)
8996_at	221567_at	nucleolar protein 3 (apoptosis repressor with CARD domain)
8996_at	59625_at	nucleolar protein 3 (apoptosis repressor with CARD domain)
8996_at	221567_at	nucleolar protein 3 (apoptosis repressor with CARD domain)
8996_at	59625_at	nucleolar protein 3 (apoptosis repressor with CARD domain)
8996_at	221567_at	nucleolar protein 3 (apoptosis repressor with CARD domain)
8996_at	59625_at	nucleolar protein 3 (apoptosis repressor with CARD domain)
900_at	208796_s_at	cyclin G1
902_at	204093_at	cyclin H
9021_at	206360_s_at	suppressor of cytokine signaling 3
9021_at	206359_at	suppressor of cytokine signaling 3
9021_at	227697_at	suppressor of cytokine signaling 3
9092_at	200051_at	squamous cell carcinoma antigen recognized by T cells
9093_at	205963_s_at	DnaJ (Hsp40) homolog, subfamily A, member 3
9093_at	1554078_s_at	DnaJ (Hsp40) homolog, subfamily A, member 3
9093_at	205963_s_at	DnaJ (Hsp40) homolog, subfamily A, member 3
9093_at	1554078_s_at	DnaJ (Hsp40) homolog, subfamily A, member 3
9093_at	205963_s_at	DnaJ (Hsp40) homolog, subfamily A, member 3
9093_at	1554078_s_at	DnaJ (Hsp40) homolog, subfamily A, member 3
9093_at	205963_s_at	DnaJ (Hsp40) homolog, subfamily A, member 3
9093_at	1554078_s_at	DnaJ (Hsp40) homolog, subfamily A, member 3
9093_at	205963_s_at	DnaJ (Hsp40) homolog, subfamily A, member 3
9093_at	1554078_s_at	DnaJ (Hsp40) homolog, subfamily A, member 3
9093_at	205963_s_at	DnaJ (Hsp40) homolog, subfamily A, member 3
9093_at	1554078_s_at	DnaJ (Hsp40) homolog, subfamily A, member 3
9093_at	205963_s_at	DnaJ (Hsp40) homolog, subfamily A, member 3
9093_at	1554078_s_at	DnaJ (Hsp40) homolog, subfamily A, member 3
9093_at	205963_s_at	DnaJ (Hsp40) homolog, subfamily A, member 3
9093_at	1554078_s_at	DnaJ (Hsp40) homolog, subfamily A, member 3
9093_at	205963_s_at	DnaJ (Hsp40) homolog, subfamily A, member 3
9093_at	1554078_s_at	DnaJ (Hsp40) homolog, subfamily A, member 3
91_at	208218_s_at	activin A receptor, type IB
91_at	208223_s_at	activin A receptor, type IB
91_at	205209_at	activin A receptor, type IB
91_at	213198_at	activin A receptor, type IB
9123_at	202855_s_at	solute carrier family 16, member 3 (monocarboxylic acid transporter 4)
9123_at	202856_s_at	solute carrier family 16, member 3 (monocarboxylic acid transporter 4)
9123_at	217691_x_at	solute carrier family 16, member 3 (monocarboxylic acid transporter 4)
9131_at	205512_s_at	apoptosis-inducing factor, mitochondrion-associated, 1
9133_at	202705_at	cyclin B2
914_at	205831_at	CD2 molecule
9141_at	219275_at	programmed cell death 5
91662_at	1554952_s_at	NLR family, pyrin domain containing 12
91662_at	223944_at	NLR family, pyrin domain containing 12
91662_at	1554952_s_at	NLR family, pyrin domain containing 12
91662_at	223944_at	NLR family, pyrin domain containing 12
91662_at	1554952_s_at	NLR family, pyrin domain containing 12
91662_at	223944_at	NLR family, pyrin domain containing 12
91662_at	1554952_s_at	NLR family, pyrin domain containing 12
91662_at	223944_at	NLR family, pyrin domain containing 12
91662_at	1554952_s_at	NLR family, pyrin domain containing 12
91662_at	223944_at	NLR family, pyrin domain containing 12
91662_at	1554952_s_at	NLR family, pyrin domain containing 12
91662_at	223944_at	NLR family, pyrin domain containing 12
91662_at	1554952_s_at	NLR family, pyrin domain containing 12
921_at	206485_at	CD5 molecule
921_at	230489_at	CD5 molecule
9212_at	209464_at	aurora kinase B
939_at	206150_at	CD27 molecule
9420_at	207386_at	cytochrome P450, family 7, subfamily B, polypeptide 1
943_at	206729_at	tumor necrosis factor receptor superfamily, member 8
9451_at	218696_at	eukaryotic translation initiation factor 2-alpha kinase 3
952_at	205692_s_at	CD38 molecule
9530_at	222909_s_at	BCL2-associated athanogene 4
9530_at	219624_at	BCL2-associated athanogene 4
9530_at	228189_at	BCL2-associated athanogene 4
9531_at	217911_s_at	BCL2-associated athanogene 3
9540_at	210609_s_at	tumor protein p53 inducible protein 3
9542_at	208062_s_at	neuregulin 2
9542_at	206879_s_at	neuregulin 2
9542_at	242303_at	neuregulin 2
9577_at	205550_s_at	brain and reproductive organ-expressed (TNFRSF1A modulator)
9577_at	212645_x_at	brain and reproductive organ-expressed (TNFRSF1A modulator)
9577_at	211566_x_at	brain and reproductive organ-expressed (TNFRSF1A modulator)
9577_at	212645_x_at	brain and reproductive organ-expressed (TNFRSF1A modulator)
9577_at	211566_x_at	brain and reproductive organ-expressed (TNFRSF1A modulator)
9577_at	212645_x_at	brain and reproductive organ-expressed (TNFRSF1A modulator)
9577_at	205550_s_at	brain and reproductive organ-expressed (TNFRSF1A modulator)
9577_at	212645_x_at	brain and reproductive organ-expressed (TNFRSF1A modulator)
9577_at	211566_x_at	brain and reproductive organ-expressed (TNFRSF1A modulator)
9577_at	212645_x_at	brain and reproductive organ-expressed (TNFRSF1A modulator)
9577_at	211566_x_at	brain and reproductive organ-expressed (TNFRSF1A modulator)
9577_at	205550_s_at	brain and reproductive organ-expressed (TNFRSF1A modulator)
9577_at	211566_x_at	brain and reproductive organ-expressed (TNFRSF1A modulator)
9577_at	212645_x_at	brain and reproductive organ-expressed (TNFRSF1A modulator)
9577_at	211566_x_at	brain and reproductive organ-expressed (TNFRSF1A modulator)
9577_at	212645_x_at	brain and reproductive organ-expressed (TNFRSF1A modulator)
9577_at	205550_s_at	brain and reproductive organ-expressed (TNFRSF1A modulator)
9577_at	212645_x_at	brain and reproductive organ-expressed (TNFRSF1A modulator)
9577_at	211566_x_at	brain and reproductive organ-expressed (TNFRSF1A modulator)
9577_at	212645_x_at	brain and reproductive organ-expressed (TNFRSF1A modulator)
9577_at	205550_s_at	brain and reproductive organ-expressed (TNFRSF1A modulator)
9577_at	211566_x_at	brain and reproductive organ-expressed (TNFRSF1A modulator)
9577_at	212645_x_at	brain and reproductive organ-expressed (TNFRSF1A modulator)
9577_at	205550_s_at	brain and reproductive organ-expressed (TNFRSF1A modulator)
958_at	35150_at	CD40 molecule, TNF receptor superfamily member 5
958_at	205153_s_at	CD40 molecule, TNF receptor superfamily member 5
958_at	35150_at	CD40 molecule, TNF receptor superfamily member 5
958_at	205153_s_at	CD40 molecule, TNF receptor superfamily member 5
958_at	35150_at	CD40 molecule, TNF receptor superfamily member 5
958_at	205153_s_at	CD40 molecule, TNF receptor superfamily member 5
958_at	35150_at	CD40 molecule, TNF receptor superfamily member 5
958_at	205153_s_at	CD40 molecule, TNF receptor superfamily member 5
958_at	35150_at	CD40 molecule, TNF receptor superfamily member 5
958_at	205153_s_at	CD40 molecule, TNF receptor superfamily member 5
958_at	215346_at	CD40 molecule, TNF receptor superfamily member 5
959_at	207892_at	CD40 ligand
9616_at	224395_s_at	ring finger protein 7
9616_at	224394_at	ring finger protein 7
9616_at	224395_s_at	ring finger protein 7
9616_at	224439_x_at	ring finger protein 7
9616_at	224395_s_at	ring finger protein 7
9616_at	224439_x_at	ring finger protein 7
9616_at	218286_s_at	ring finger protein 7
9616_at	224439_x_at	ring finger protein 7
9616_at	218286_s_at	ring finger protein 7
9616_at	224439_x_at	ring finger protein 7
9633_at	219786_at	metallothionein-like 5, testis-specific (tesmin)
9735_at	206316_s_at	kinetochore associated 1
9774_at	201101_s_at	BCL2-associated transcription factor 1
9774_at	214499_s_at	BCL2-associated transcription factor 1
9774_at	201083_s_at	BCL2-associated transcription factor 1
9774_at	201084_s_at	BCL2-associated transcription factor 1
9774_at	239897_at	BCL2-associated transcription factor 1
9774_at	229454_at	BCL2-associated transcription factor 1
9829_at	204720_s_at	DnaJ (Hsp40) homolog, subfamily C, member 6
9829_at	204721_s_at	DnaJ (Hsp40) homolog, subfamily C, member 6
990_at	203968_s_at	cell division cycle 6
990_at	203967_at	cell division cycle 6
991_at	202870_s_at	cell division cycle 20
993_at	204696_s_at	cell division cycle 25A
993_at	1555772_a_at	cell division cycle 25A
993_at	204695_at	cell division cycle 25A
995_at	217010_s_at	cell division cycle 25C
995_at	205167_s_at	cell division cycle 25C
997_at	212540_at	cell division cycle 34
9994_at	222201_s_at	caspase 8 associated protein 2

## Sheet: Apoptosis
Unigene	GeneBank	Symbol	Description	Gene Name
Hs.195740	NM_012138	AATF	Apoptosis antagonizing transcription factor	CHE-1, CHE1, DED
Hs.431048	NM_005157	ABL1	C-abl oncogene 1, non-receptor tyrosine kinase	ABL, JTK7, bcr, abl, c-ABL, p150, v-abl
Hs.438918	NM_004302	ACVR1B	Activin A receptor, type IB	ACTRIB, ACVRLK4, ALK4, SKR2
Hs.77867	NM_000674	ADORA1	Adenosine A1 receptor	RDC7
Hs.424932	NM_004208	AIFM1	Apoptosis-inducing factor, mitochondrion-associated, 1	AIF, COXPD6, MGC111425, PDCD8
Hs.655377	NM_032797	AIFM2	Apoptosis-inducing factor, mitochondrion-associated, 2	AMID, DKFZp686L1298, PRG3, RP11-367H5.2
Hs.163543	NM_144704	AIFM3	Apoptosis-inducing factor, mitochondrion-associated, 3	AIFL, FLJ30473, FLJ45137
Hs.525622	NM_005163	AKT1	V-akt murine thymoma viral oncogene homolog 1	AKT, MGC99656, PKB, PKB-ALPHA, PRKBA, RAC, RAC-ALPHA
Hs.654431	NM_000697	ALOX12	Arachidonate 12-lipoxygenase	12-LOX, 12S-LOX, LOG12
Hs.111256	NM_001141	ALOX15B	Arachidonate 15-lipoxygenase, type B	15-LOX-2
Hs.494173	NM_000700	ANXA1	Annexin A1	ANX1, LPC1
Hs.422986	NM_001153	ANXA4	Annexin A4	ANX4, DKFZp686H02120, MGC75105, PIG28, ZAP36
Hs.728891	NM_001160	APAF1	Apoptotic peptidase activating factor 1	APAF-1, CED4, DKFZp781B1145
Hs.435771	NM_006595	API5	Apoptosis inhibitor 5	AAC-11, AAC11
Hs.654439	NM_000041	APOE	Apolipoprotein E	AD2, LDLCQ5, LPG, MGC1571
Hs.9754	NM_012068	ATF5	Activating transcription factor 5	ATFX, FLJ34666, HMFN0395
Hs.555966	NM_020371	AVEN	Apoptosis, caspase activation inhibitor	PDCD12
Hs.72885	NM_001700	AZU1	Azurocidin 1	AZAMP, AZU, CAP37, HBP, HUMAZUR, NAZC
Hs.370254	NM_004322	BAD	BCL2-associated agonist of cell death	BBC2, BCL2L8
Hs.377484	NM_004323	BAG1	BCL2-associated athanogene	HAP, RAP46
Hs.523309	NM_004281	BAG3	BCL2-associated athanogene 3	BAG-3, BIS, CAIR-1, MGC104307
Hs.194726	NM_004874	BAG4	BCL2-associated athanogene 4	BAG-4, DKFZp586O2022, SODD
Hs.485139	NM_001188	BAK1	BCL2-antagonist/killer 1	BAK, BAK-LIKE, BCL2L7, CDN1, MGC117255, MGC3887
Hs.624291	NM_004324	BAX	BCL2-associated X protein	BCL2L4
Hs.467020	NM_014417	BBC3	BCL2 binding component 3	FLJ42994, JFY1, PUMA
Hs.193516	NM_003921	BCL10	B-cell CLL/lymphoma 10	CARMEN, CIPER, CLAP, c-E10, mE10
Hs.150749	NM_000633	BCL2	B-cell CLL/lymphoma 2	Bcl-2
Hs.227817	NM_004049	BCL2A1	BCL2-related protein A1	ACC-1, ACC-2, BCL2L5, BFL1, GRS, HBPA1
Hs.516966	NM_138578	BCL2L1	BCL2-like 1	BCL-XL, S, BCL2L, BCLX, BCLXL, BCLXS, Bcl-X, DKFZp781P2092, bcl-xL, bcl-xS
Hs.283672	NM_020396	BCL2L10	BCL2-like 10 (apoptosis facilitator)	BCL-B, Boo, Diva, MGC129810, MGC129811
Hs.469658	NM_006538	BCL2L11	BCL2-like 11 (apoptosis facilitator)	BAM, BIM, BIM-alpha6, BIM-beta6, BIM-beta7, BOD, BimEL, BimL
Hs.631672	NM_015367	BCL2L13	BCL2-like 13 (apoptosis facilitator)	BCL-RAMBO, Bcl2-L-13, MIL1
Hs.410026	NM_004050	BCL2L2	BCL2-like 2	BCL-W, BCL2-L-2, BCLW, KIAA0271
Hs.31210	NM_005178	BCL3	B-cell CLL/lymphoma 3	BCL4, D19S37
Hs.478588	NM_001706	BCL6	B-cell CLL/lymphoma 6	BCL5, BCL6A, LAZ3, ZBTB27, ZNF51
Hs.486542	NM_014739	BCLAF1	BCL2-associated transcription factor 1	BTF, KIAA0164, bK211L9.1
Hs.502182	NM_001709	BDNF	Brain-derived neurotrophic factor	MGC34632
Hs.12272	NM_003766	BECN1	Beclin 1, autophagy related	ATG6, VPS30, beclin1
Hs.435556	NM_016561	BFAR	Bifunctional apoptosis regulator	BAR, RNF47
Hs.591054	NM_001196	BID	BH3 interacting domain death agonist	FP497, MGC15319, MGC42355
Hs.475055	NM_001197	BIK	BCL2-interacting killer (apoptosis-inducing)	BIP1, BP4, NBK
Hs.696238	NM_001166	BIRC2	Baculoviral IAP repeat containing 2	API1, HIAP2, Hiap-2, MIHB, RNF48, c-IAP1, cIAP1
Hs.127799	NM_001165	BIRC3	Baculoviral IAP repeat containing 3	AIP1, API2, CIAP2, HAIP1, HIAP1, MALT2, MIHC, RNF49, c-IAP2
Hs.728893	NM_001168	BIRC5	Baculoviral IAP repeat containing 5	API4, EPR-1
Hs.150107	NM_016252	BIRC6	Baculoviral IAP repeat containing 6	APOLLON, BRUCE, FLJ13726, FLJ13786, KIAA1289
Hs.256126	NM_022161	BIRC7	Baculoviral IAP repeat containing 7	KIAP, LIVIN, ML-IAP, MLIAP, RNF50
Hs.348263	NM_033341	BIRC8	Baculoviral IAP repeat containing 8	ILP-2, ILP2, hILP2
Hs.145726	NM_001205	BNIP1	BCL2/adenovirus E1B 19kDa interacting protein 1	NIP1, SEC20, TRG-8
Hs.646490	NM_004330	BNIP2	BCL2/adenovirus E1B 19kDa interacting protein 2	BNIP-2, NIP2
Hs.144873	NM_004052	BNIP3	BCL2/adenovirus E1B 19kDa interacting protein 3	NIP3
Hs.131226	NM_004331	BNIP3L	BCL2/adenovirus E1B 19kDa interacting protein 3-like	BNIP3a, NIX
Hs.293753	NM_032515	BOK	BCL2-related ovarian killer	BCL2L9, BOKL, MGC4631
Hs.550061	NM_004333	BRAF	V-raf murine sarcoma viral oncogene homolog B1	B-RAF1, BRAF1, FLJ95109, MGC126806, MGC138284, NS7, RAFB1
Hs.194143	NM_007294	BRCA1	Breast cancer 1, early onset	BRCAI, BRCC1, BROVCA1, IRIS, PNCA4, PSCP, RNF53
Hs.258314	NM_004899	BRE	Brain and reproductive organ-expressed (TNFRSF1A modulator)	BRCC4, BRCC45
Hs.159494	NM_000061	BTK	Bruton agammaglobulinemia tyrosine kinase	AGMX1, AT, ATK, BPK, IMD1, MGC126261, MGC126262, PSCTK1, XLA
Hs.57973	NM_014550	CARD10	Caspase recruitment domain family, member 10	BIMP1, CARMA3, MGC142219
Hs.648101	NM_032415	CARD11	Caspase recruitment domain family, member 11	BIMP3, CARMA1, MGC133069
Hs.675480	NM_024110	CARD14	Caspase recruitment domain family, member 14	BIMP2, CARMA2
Hs.44102	NM_001007232	CARD17	Caspase recruitment domain family, member 17	INCA
Hs.56279	NM_021571	CARD18	Caspase recruitment domain family, member 18	ICEBERG, UNQ5804, pseudo-ICE
Hs.200242	NM_032587	CARD6	Caspase recruitment domain family, member 6	CINCIN1
Hs.694071	NM_052813	CARD9	Caspase recruitment domain family, member 9	CANDF2, hCARD9
Hs.2490	NM_033292	CASP1	Caspase 1, apoptosis-related cysteine peptidase (interleukin 1, beta, convertase)	ICE, IL1BC, P45
Hs.5353	NM_001230	CASP10	Caspase 10, apoptosis-related cysteine peptidase	ALPS2, FLICE2, MCH4
Hs.466057	NM_012114	CASP14	Caspase 14, apoptosis-related cysteine peptidase	MGC119078, MGC119079
Hs.368982	NM_032982	CASP2	Caspase 2, apoptosis-related cysteine peptidase	CASP-2, ICH1, NEDD-2, NEDD2
Hs.141125	NM_004346	CASP3	Caspase 3, apoptosis-related cysteine peptidase	CPP32, CPP32B, SCA-1
Hs.138378	NM_001225	CASP4	Caspase 4, apoptosis-related cysteine peptidase	ICE(rel)II, ICEREL-II, ICH-2, Mih1, TX, TX
Hs.213327	NM_004347	CASP5	Caspase 5, apoptosis-related cysteine peptidase	ICE(rel)III, ICEREL-III, ICH-3, MGC141966
Hs.654616	NM_032992	CASP6	Caspase 6, apoptosis-related cysteine peptidase	MCH2
Hs.9216	NM_001227	CASP7	Caspase 7, apoptosis-related cysteine peptidase	CMH-1, ICE-LAP3, MCH3
Hs.599762	NM_001228	CASP8	Caspase 8, apoptosis-related cysteine peptidase	ALPS2B, CAP4, Casp-8, FLICE, FLJ17672, MACH, MCH5, MGC78473
Hs.558218	NM_012115	CASP8AP2	Caspase 8 associated protein 2	CED-4, FLASH, FLJ11208, KIAA1315, RIP25
Hs.329502	NM_001229	CASP9	Caspase 9, apoptosis-related cysteine peptidase	APAF-3, APAF3, CASPASE-9c, ICE-LAP6, MCH6
Hs.714363	NM_003655	CBX4	Chromobox homolog 4	NBP16, PC2
Hs.303649	NM_002982	CCL2	Chemokine (C-C motif) ligand 2	GDCF-2, HC11, HSMCR30, MCAF, MCP-1, MCP1, MGC9434, SCYA2, SMC-CF
Hs.523500	NM_001767	CD2	CD2 molecule	FLJ46032, SRBC, T11
Hs.355307	NM_001242	CD27	CD27 molecule	MGC20393, S152, T14, TNFRSF7, Tp55
Hs.591629	NM_006139	CD28	CD28 molecule	MGC138290, Tp44
Hs.479214	NM_001775	CD38	CD38 molecule	T10
Hs.472860	NM_001250	CD40	CD40 molecule, TNF receptor superfamily member 5	Bp50, CDW40, MGC9013, TNFRSF5, p50
Hs.592244	NM_000074	CD40LG	CD40 ligand	CD154, CD40L, HIGM1, IGM, IMD3, T-BAM, TNFSF5, TRAP, gp39, hCD40L
Hs.58685	NM_014207	CD5	CD5 molecule	LEU1, T1
Hs.501497	NM_001252	CD70	CD70 molecule	CD27L, CD27LG, TNFSF7
Hs.370771	NM_000389	CDKN1A	Cyclin-dependent kinase inhibitor 1A (p21, Cip1)	CAP20, CDKN1, CIP1, MDA-6, P21, SDI1, WAF1, p21CIP1
Hs.517106	NM_005194	CEBPB	CCAAT/enhancer binding protein (C/EBP), beta	C, EBP-beta, CRP2, IL6DBP, LAP, MGC32080, NF-IL6, TCF5
Hs.429666	NM_001806	CEBPG	CCAAT/enhancer binding protein (C/EBP), gamma	GPE1BP, IG, EBP-1
Hs.461361	NM_006324	CFDP1	Craniofacial development protein 1	BCNT, BUCENTAUR, CP27, SWC5, Yeti, p97
Hs.170622	NM_005507	CFL1	Cofilin 1 (non-muscle)	CFL
Hs.390736	NM_003879	CFLAR	CASP8 and FADD-like apoptosis regulator	CASH, CASP8AP1, CLARP, Casper, FLAME, FLAME-1, FLAME1, FLIP, I-FLICE, MRIT, c-FLIP, c-FLIPL, c-FLIPR, c-FLIPS
Hs.291363	NM_007194	CHEK2	CHK2 checkpoint homolog (S. pombe)	CDS1, CHK2, HuCds1, LFS2, PP1425, RAD53
Hs.249129	NM_001279	CIDEA	Cell death-inducing DFFA-like effector a	CIDE-A
Hs.642693	NM_014430	CIDEB	Cell death-inducing DFFA-like effector b	-
Hs.567562	NM_022094	CIDEC	Cell death-inducing DFFA-like effector c	CIDE-3, FLJ20871, FSP27
Hs.570065	NM_000091	COL4A3	Collagen, type IV, alpha 3 (Goodpasture antigen)	-
Hs.38533	NM_003805	CRADD	CASP2 and RIPK1 domain containing adaptor with death domain	MGC9163, RAIDD
Hs.184085	NM_000394	CRYAA	Crystallin, alpha A	CRYA1, HSPB4
Hs.408767	NM_001885	CRYAB	Crystallin, alpha B	CRYA2, CTPP2, HSPB5
Hs.146806	NM_003592	CUL1	Cullin 1	MGC149834, MGC149835
Hs.82919	NM_003591	CUL2	Cullin 2	MGC131970
Hs.372286	NM_003590	CUL3	Cullin 3	-
Hs.339735	NM_003589	CUL4A	Cullin 4A	-
Hs.440320	NM_003478	CUL5	Cullin 5	VACM-1, VACM1
Hs.437060	NM_018947	CYCS	Cytochrome c, somatic	CYC, HCS, THC4
Hs.82890	NM_001344	DAD1	Defender against cell death 1	OST2
Hs.75189	NM_004394	DAP	Death-associated protein	MGC99796
Hs.516746	NM_004632	DAP3	Death associated protein 3	DAP-3, DKFZp686G12159, FLJ12817, MGC126058, MGC126059, MRP-S29, MRPS29, bMRP-10
Hs.380277	NM_004938	DAPK1	Death-associated protein kinase 1	DAPK, DKFZp781I035
Hs.237886	NM_014326	DAPK2	Death-associated protein kinase 2	DRP-1, DRP1, MGC119312
Hs.631844	NM_001348	DAPK3	Death-associated protein kinase 3	FLJ36473, ZIP, ZIPK
Hs.336916	NM_001350	DAXX	Death-domain associated protein	BING2, DAP6, EAP1, MGC126245, MGC126246
Hs.414480	NM_001352	DBP	D site of albumin promoter (albumin D-box) binding protein	DABP
Hs.579550	NM_005215	DCC	Deleted in colorectal carcinoma	CRC18, CRCR1, IGDCC1
Hs.247362	NM_013974	DDAH2	Dimethylarginine dimethylaminohydrolase 2	DDAH, DDAHII, G6a, NG30
Hs.728989	NM_004083	DDIT3	DNA-damage-inducible transcript 3	CEBPZ, CHOP, CHOP-10, CHOP10, GADD153, MGC4154
Hs.591405	NM_007204	DDX20	DEAD (Asp-Glu-Ala-Asp) box polypeptide 20	DKFZp434H052, DP103, GEMIN3
Hs.517342	NM_001039711	DEDD	Death effector domain containing	CASP8IP1, DEDD1, DEFT, FLDED1
Hs.515432	NM_133328	DEDD2	Death effector domain containing 2	FLAME-3
Hs.498727	NM_014762	DHCR24	24-dehydrocholesterol reductase	DCE, KIAA0018, Nbla03646, SELADIN1, seladin-1
Hs.169611	NM_019887	DIABLO	Diablo, IAP-binding mitochondrial protein	DIABLO-S, FLJ10537, FLJ25049, SMAC, SMAC3
Hs.13495	NM_006268	DPF2	D4, zinc and double PHD fingers family 2	MGC10180, REQ, UBID4, ubi-d4
Hs.173135	NM_003583	DYRK2	Dual-specificity tyrosine-(Y)-phosphorylation regulated kinase 2	FLJ21217, FLJ21365
Hs.105407	NM_001399	EDA	Ectodysplasin A	ED1, ED1-A1, ED1-A2, EDA1, EDA2, HED, ODT1, STHAGX1, XHED, XLHED
Hs.171971	NM_022336	EDAR	Ectodysplasin A receptor	DL, ED1R, ED3, ED5, EDA-A1R, EDA1R, EDA3, FLJ94390, HRM1
Hs.433839	NM_001958	EEF1A2	Eukaryotic translation elongation factor 1 alpha 2	EEF1AL, EF-1-alpha-2, EF1A, FLJ41696, HS1, STN, STNL
Hs.716416	NM_004879	EI24	Etoposide induced 2.4 mRNA	EPG4, PIG8, TP53I8
Hs.591589	NM_004836	EIF2AK3	Eukaryotic translation initiation factor 2-alpha kinase 3	DKFZp781H1925, PEK, PERK, WRS
Hs.658200	NM_178040	ERC1	ELKS/RAB6-interacting/CAST family member 1	Cast2, ELKS, FLJ31750, KIAA1081, MGC12974, RAB6IP2
Hs.487294	NM_000400	ERCC2	Excision repair cross-complementing rodent repair deficiency, complementation group 2	COFS2, EM9, MGC102762, MGC126218, MGC126219, TTD, XPD
Hs.469872	NM_000122	ERCC3	Excision repair cross-complementing rodent repair deficiency, complementation group 3 (xeroderma pigmentosum group B complementing)	BTF2, GTF2H, RAD25, TFIIH, XPB
Hs.133982	NM_001433	ERN1	Endoplasmic reticulum to nucleus signaling 1	FLJ30999, IRE1, IRE1P, IRE1a, MGC163277, MGC163279, hIRE1p
Hs.592041	NM_033266	ERN2	Endoplasmic reticulum to nucleus signaling 2	IRE1-BETA, IRE1b
Hs.655207	NM_000506	F2	Coagulation factor II (thrombin)	PT
Hs.482562	NM_001992	F2R	Coagulation factor II (thrombin) receptor	CF2R, HTR, PAR-1, PAR1, TR
Hs.86131	NM_003824	FADD	Fas (TNFRSF6)-associated via death domain	MGC8528, MORT1
Hs.173438	NM_018147	FAIM	Fas apoptotic inhibitory molecule	FAIM1
Hs.567424	NM_012306	FAIM2	Fas apoptotic inhibitory molecule 2	KIAA0950, LFG, LFG2, NGP35, NMP35, TMBIM2
Hs.244139	NM_000043	FAS	Fas (TNF receptor superfamily, member 6)	ALPS1A, APO-1, APT1, CD95, FAS1, FASTM, TNFRSF6
Hs.2007	NM_000639	FASLG	Fas ligand (TNF superfamily, member 6)	APT1LG1, CD178, CD95-L, CD95L, FASL, TNFSF6
Hs.647094	NM_006712	FASTK	Fas-activated serine/threonine kinase	FAST
Hs.362733	NM_015322	FEM1B	Fem-1 homolog b (C. elegans)	DKFZp451E0710, F1A-ALPHA, FIAA
Hs.289292	NM_023067	FOXL2	Forkhead box L2	BPES, BPES1, PFRK, PINTO, POF3
Hs.370666	NM_002015	FOXO1	Forkhead box O1	FKH1, FKHR, FOXO1A
Hs.220950	NM_001455	FOXO3	Forkhead box O3	AF6q21, DKFZp781A0677, FKHRL1, FKHRL1P2, FOXO2, FOXO3A, MGC12739, MGC31925
Hs.248114	NM_000514	GDNF	Glial cell derived neurotrophic factor	ATF1, ATF2, HFB1-GDNF, HSCR3
Hs.526967	NM_207410	GFRAL	GDNF family receptor alpha like	C6orf144, GRAL, UNQ9356, bA360D14.1
Hs.268849	NM_006708	GLO1	Glyoxalase I	GLOD1, GLYI
Hs.76686	NM_000581	GPX1	Glutathione peroxidase 1	GSHPX1, MGC14399, MGC88245
Hs.654847	NM_000841	GRM4	Glutamate receptor, metabotropic 4	GPRC1D, MGC177594, MGLUR4, mGlu4
Hs.523836	NM_000852	GSTP1	Glutathione S-transferase pi 1	DFN7, FAEES3, GST3, GSTP, PI
Hs.439815	NM_006402	HBXIP	Hepatitis B virus x interacting protein	MGC71071, XIP
Hs.88556	NM_004964	HDAC1	Histone deacetylase 1	DKFZp686H12203, GON-10, HD1, RPD3, RPD3L1
Hs.519632	NM_003883	HDAC3	Histone deacetylase 3	HD3, RPD3, RPD3-2
Hs.329266	NM_005338	HIP1	Huntingtin interacting protein 1	ILWEQ, MGC126506
Hs.729705	NM_022740	HIPK2	Homeodomain interacting protein kinase 2	DKFZp686K02111, FLJ23711, PRO0593
Hs.201918	NM_005734	HIPK3	Homeodomain interacting protein kinase 3	DYRK6, FIST3, PKY, YAK1
Hs.593339	NM_002128	HMGB1	High mobility group box 1	DKFZp686A04236, HMG1, HMG3, SBP-1
Hs.87247	NM_003806	HRK	Harakiri, BCL2 interacting protein (contains only BH3 domain)	DP5, HARAKIRI
Hs.192374	NM_003299	HSP90B1	Heat shock protein 90kDa beta (Grp94), member 1	ECGP, GP96, GRP94, TRA1
Hs.274402	NM_005346	HSPA1B	Heat shock 70kDa protein 1B	FLJ54328, HSP70-1B, HSP70-2, HSPA1A
Hs.184233	NM_004134	HSPA9	Heat shock 70kDa protein 9 (mortalin)	CSA, GRP-75, GRP75, HSPA9B, MGC4500, MOT, MOT2, MTHSP75, PBP74
Hs.520973	NM_001540	HSPB1	Heat shock 27kDa protein 1	CMT2F, DKFZp586P1322, HMN2B, HS.76067, HSP27, HSP28, Hsp25, SRP27
Hs.1197	NM_002157	HSPE1	Heat shock 10kDa protein 1 (chaperonin 10)	CPN10, EPF, GROES, HSP10
Hs.90753	NM_006410	HTATIP2	HIV-1 Tat interactive protein 2, 30kDa	CC3, FLJ26963, SDR44U1, TIP30
Hs.518450	NM_002111	HTT	Huntingtin	HD, IT15
Hs.591785	NM_003897	IER3	Immediate early response 3	DIF-2, DIF2, GLY96, IEX-1, IEX-1L, IEX1, PRG1
Hs.380250	NM_005531	IFI16	Interferon, gamma-inducible protein 16	IFNGIP1, MGC9466, PYHIN2
Hs.730125	NM_002038	IFI6	Interferon, alpha-inducible protein 6	6-16, FAM14C, G1P3, IFI-6-16, IFI616
Hs.211575	NM_000605	IFNA2	Interferon, alpha 2	IFN-alphaA, IFNA, INFA2, MGC125764, MGC125765
Hs.93177	NM_002176	IFNB1	Interferon, beta 1, fibroblast	IFB, IFF, IFNB, MGC96956
Hs.856	NM_000619	IFNG	Interferon, gamma	IFG, IFI
Hs.412196	NM_018010	IFT57	Intraflagellar transport 57 homolog (Chlamydomonas)	ESRRBL1, FLJ10147, HIPPI, MHS4R2
Hs.643120	NM_000875	IGF1R	Insulin-like growth factor 1 receptor	CD221, IGFIR, IGFR, JTK13, MGC142170, MGC142172, MGC18216
Hs.252543	NM_201612	IKBIP	IKBKB interacting protein	FLJ31051, IKIP
Hs.43505	NM_003639	IKBKG	Inhibitor of kappa light polypeptide gene enhancer in B-cells, kinase gamma	AMCBX1, FIP-3, FIP3, Fip3p, IKK-gamma, IP, IP1, IP2, IPD2, NEMO
Hs.193717	NM_000572	IL10	Interleukin 10	CSIF, IL-10, IL10A, MGC126450, MGC126451, TGIF
Hs.83077	NM_001562	IL18	Interleukin 18 (interferon-gamma-inducing factor)	IGIF, IL-18, IL-1g, IL1F4, MGC12320
Hs.661017	NM_013371	IL19	Interleukin 19	IL-10C, MDA1, NG.1, ZMDA1
Hs.1722	NM_000575	IL1A	Interleukin 1, alpha	IL-1A, IL1, IL1-ALPHA, IL1F1
Hs.89679	NM_000586	IL2	Interleukin 2	IL-2, TCGF, lymphokine
Hs.55378	NM_139017	IL31RA	Interleukin 31 receptor A	CRL, CRL3, GLM-R, GLMR, GPL, IL-31RA, MGC125346, PRO21384, hGLM-R
Hs.407506	NM_002191	INHA	Inhibin, alpha	-
Hs.583348	NM_002192	INHBA	Inhibin, beta A	EDF, FRP
Hs.482605	NM_152405	JMY	Junction mediating and regulatory protein, p53 cofactor	FLJ37870, MGC163496, WHDC1L3
Hs.72938	NM_002289	LALBA	Lactalbumin, alpha-	MGC138521, MGC138523
Hs.470627	NM_005356	LCK	Lymphocyte-specific protein tyrosine kinase	LSK, YT16, p56lck, pp58lck
Hs.445351	NM_002305	LGALS1	Lectin, galactoside-binding, soluble, 1	DKFZp686E23103, GAL1, GBP
Hs.36	NM_000595	LTA	Lymphotoxin alpha (TNF superfamily, member 1)	LT, TNFB, TNFSF1
Hs.376208	NM_002341	LTB	Lymphotoxin beta (TNF superfamily, member 3)	TNFC, TNFSF3, p33
Hs.1116	NM_002342	LTBR	Lymphotoxin beta receptor (TNFR superfamily, member 3)	CD18, D12S370, LT-BETA-R, TNF-R-III, TNFCR, TNFR-RP, TNFR2-RP, TNFRSF3
Hs.82548	NM_003682	MADD	MAP-kinase activating death domain	DENN, FLJ35600, FLJ36300, IG20, KIAA0358, RAB3GEP
Hs.80395	NM_002371	MAL	Mal, T-cell differentiation protein	-
Hs.601217	NM_173844	MALT1	Mucosa associated lymphoid tissue lymphoma translocation gene 1	DKFZp434L132, MLT, MLT1
Hs.466743	NM_002446	MAP3K10	Mitogen-activated protein kinase kinase kinase 10	MEKK10, MLK2, MST
Hs.186486	NM_005923	MAP3K5	Mitogen-activated protein kinase kinase kinase 5	ASK1, MAPKKK5, MEKK5
Hs.431850	NM_002745	MAPK1	Mitogen-activated protein kinase 1	ERK, ERK2, ERT1, MAPK2, P42MAPK, PRKM1, PRKM2, p38, p40, p41, p41mapk
Hs.138211	NM_002750	MAPK8	Mitogen-activated protein kinase 8	JNK, JNK1, JNK1A2, JNK21B1, 2, PRKM8, SAPK1
Hs.558180	NM_012324	MAPK8IP2	Mitogen-activated protein kinase 8 interacting protein 2	IB2, JIP2, PRKM8IPL
Hs.35947	NM_003925	MBD4	Methyl-CpG binding domain protein 4	MED1
Hs.632486	NM_021960	MCL1	Myeloid cell leukemia sequence 1 (BCL2-related)	BCL2L3, EAT, MCL1-ES, MCL1L, MCL1S, MGC104264, MGC1839, Mcl-1, TM, bcl2-L-3, mcl1, EAT
Hs.654688	NM_020831	MKL1	Megakaryoblastic leukemia (translocation) 1	BSAC, MAL, MRTF-A
Hs.24719	NM_022151	MOAP1	Modulator of apoptosis 1	MAP-1, PNMA4
Hs.458272	NM_000250	MPO	Myeloperoxidase	-
Hs.445052	NM_000179	MSH6	MutS homolog 6 (E. coli)	GTBP, HNPCC5, HSAP
Hs.485262	NM_014341	MTCH1	Mitochondrial carrier 1	CGI-64, MGC131998, PIG60, PSAP
Hs.145932	NM_004923	MTL5	Metallothionein-like 5, testis-specific (tesmin)	CXCDC2, MTLT, TESMIN
Hs.517307	NM_002462	MX1	Myxovirus (influenza virus) resistance 1, interferon-inducible protein p78 (mouse)	IFI-78K, IFI78, MX, MxA
Hs.179718	NM_002466	MYBL2	V-myb myeloblastosis viral oncogene homolog (avian)-like 2	B-MYB, BMYB, MGC15600
Hs.202453	NM_002467	MYC	V-myc myelocytomatosis viral oncogene homolog (avian)	MRTL, bHLHe39, c-Myc
Hs.708160	NM_078471	MYO18A	Myosin XVIIIA	DKFZp686L0243, KIAA0216, MYSPDZ, SPR210
Hs.710305	NM_004536	NAIP	NLR family, apoptosis inhibitory protein	BIRC1, FLJ18088, FLJ42520, FLJ58811, NLRB1, psiNAIP
Hs.534453	NM_015965	NDUFA13	NADH dehydrogenase (ubiquinone) 1 alpha subcomplex, 13	B16.6, CDA016, FLJ58045, FLJ59191, GRIM-19, GRIM19
Hs.502528	NM_004551	NDUFS3	NADH dehydrogenase (ubiquinone) Fe-S protein 3, 30kDa (NADH-coenzyme Q reductase)	CI-30
Hs.654408	NM_003998	NFKB1	Nuclear factor of kappa light polypeptide gene enhancer in B-cells 1	DKFZp686C01211, EBP-1, KBF1, MGC54151, NF-kappa-B, NF-kappaB, NFKB-p105, NFKB-p50, NFkappaB, p105, p50
Hs.73090	NM_002502	NFKB2	Nuclear factor of kappa light polypeptide gene enhancer in B-cells 2 (p49/p100)	LYT-10, LYT10, p52
Hs.415768	NM_002507	NGFR	Nerve growth factor receptor	CD271, Gp80-LNGFR, TNFRSF16, p75(NTR), p75NTR
Hs.590927	NM_001189	NKX3-2	NK3 homeobox 2	BAPX1, MGC138171, NKX3.2, NKX3B, SMMD
Hs.574741	NM_021209	NLRC4	NLR family, CARD domain containing 4	CARD12, CLAN, CLAN1, CLANA, CLANB, CLANC, CLAND, CLR2.1, IPAF
Hs.104305	NM_033004	NLRP1	NLR family, pyrin domain containing 1	CARD7, CLR17.1, DEFCAP, DEFCAP-L, S, DKFZp586O1822, KIAA0926, NAC, NALP1, PP1044, SLEV1, VAMAS1
Hs.631573	NM_033297	NLRP12	NLR family, pyrin domain containing 12	CLR19.3, FCAS2, NALP12, PAN6, PYPAF7, RNO, RNO2
Hs.369279	NM_017852	NLRP2	NLR family, pyrin domain containing 2	CLR19.9, FLJ20510, NALP2, NBS1, PAN1, PYPAF2
Hs.159483	NM_183395	NLRP3	NLR family, pyrin domain containing 3	AGTAVPRL, AII, AII, AVP, AVP, C1orf7, CIAS1, CLR1.1, FCAS, FCU, FLJ95925, MWS, NALP3, PYPAF1
Hs.514065	NM_002513	NME3	Non-metastatic cells 3, protein expressed in	DR-nm23, KIAA0516, NDPK-C, NDPKC, NM23-H3, NM23H3, c371H6.2
Hs.715767	NM_003551	NME5	Non-metastatic cells 5, protein expressed in (nucleoside-diphosphate kinase)	NM23-H5, NM23H5, RSPH23
Hs.405153	NM_006092	NOD1	Nucleotide-binding oligomerization domain containing 1	CARD4, CLR7.1, NLRC1
Hs.592072	NM_022162	NOD2	Nucleotide-binding oligomerization domain containing 2	ACUG, BLAU, CARD15, CD, CLR16.3, IBD1, NLRC2, NOD2B, PSORAS1
Hs.513667	NM_003946	NOL3	Nucleolar protein 3 (apoptosis repressor with CARD domain)	ARC, FLJ35304, MYP, NOP, NOP30
Hs.487360	NM_024408	NOTCH2	Notch 2	AGS2, hN2
Hs.657932	NM_024505	NOX5	NADPH oxidase, EF-hand calcium binding domain 5	MGC149776, MGC149777
Hs.557550	NM_199185	NPM1	Nucleophosmin (nucleolar phosphoprotein B23, numatrin)	B23, MGC104254, NPM
Hs.408515	NM_013982	NRG2	Neuregulin 2	DON1, HRG2, NTAK
Hs.99171	NM_002527	NTF3	Neurotrophin 3	HDNF, MGC129711, NGF-2, NGF2, NT3
Hs.493767	NM_001161	NUDT2	Nudix (nucleoside diphosphate linked moiety X)-type motif 2	APAH1, MGC10404
Hs.513463	NM_012385	NUPR1	Nuclear protein, transcriptional regulator, 1	COM1, P8
Hs.594504	NM_130837	OPA1	Optic atrophy 1 (autosomal dominant)	FLJ12460, KIAA0567, MGM1, NPG, NTG, largeG
Hs.32539	NM_177990	PAK7	P21 protein (Cdc42/Rac)-activated kinase 7	KIAA1264, MGC26232, PAK5
Hs.113253	NM_002584	PAX7	Paired box 7	FLJ37460, HUP1, PAX7B, RMS2
Hs.20930	NM_020418	PCBP4	Poly(rC) binding protein 4	CBP, LIP4, MCG10
Hs.443831	NM_004708	PDCD5	Programmed cell death 5	FLJ42784, MGC9294, TFAR19
Hs.379186	NM_013232	PDCD6	Programmed cell death 6	ALG-2, FLJ46208, MGC111017, MGC119050, MGC9123, PEF1B
Hs.517216	NM_003768	PEA15	Phosphoprotein enriched in astrocytes 15	HMAT1, HUMMAT1H, MAT1, MAT1H, PEA-15, PED
Hs.592290	NM_145886	PIDD	P53-induced death domain protein	DKFZp434D229, LRDD, MGC16925
Hs.553498	NM_006218	PIK3CA	Phosphoinositide-3-kinase, catalytic, alpha polypeptide	MGC142161, MGC142163, PI3K, p110-alpha
Hs.371344	NM_005027	PIK3R2	Phosphoinositide-3-kinase, regulatory subunit 2 (beta)	P85B, p85, p85-BETA
Hs.496096	NM_006875	PIM2	Pim-2 oncogene	-
Hs.715495	NM_002656	PLAGL1	Pleiomorphic adenoma gene-like 1	DKFZp781P1017, LOT1, MGC126275, MGC126276, ZAC, ZAC1
Hs.154104	NM_002657	PLAGL2	Pleiomorphic adenoma gene-like 2	FLJ23283, ZNF900
Hs.466383	NM_024310	PLEKHF1	Pleckstrin homology domain containing, family F (with FYVE domain) member 1	APPD, MGC4090, PHAFIN1, ZFYVE15
Hs.143436	NM_000301	PLG	Plasminogen	DKFZp779M0222
Hs.96	NM_021127	PMAIP1	Phorbol-12-myristate-13-acetate-induced protein 1	APR, NOXA
Hs.526464	NM_033238	PML	Promyelocytic leukemia	MYL, PP8675, RNF71, TRIM19
Hs.432752	NM_017542	POGK	Pogo transposable element with KRAB domain	BASS2, KIAA1513, KIAA15131, KRBOX2
Hs.654484	NM_002690	POLB	Polymerase (DNA directed), beta	MGC125976
Hs.654522	NM_006237	POU4F1	POU class 4 homeobox 1	BRN3A, FLJ13449, Oct-T1, RDC-1
Hs.709297	NM_015316	PPP1R13B	Protein phosphatase 1, regulatory (inhibitor) subunit 13B	ASPP1, KIAA0771, p53BP2-like, p85
Hs.483408	NM_002715	PPP2CA	Protein phosphatase 2, catalytic subunit, alpha isozyme	PP2Ac, PP2CA, PP2Calpha, RP-C
Hs.467192	NM_014225	PPP2R1A	Protein phosphatase 2, regulatory subunit A, alpha	MGC786, PP2A-Aalpha, PP2AAALPHA, PR65A
Hs.584790	NM_002716	PPP2R1B	Protein phosphatase 2, regulatory subunit A, beta	MGC26454, PP2A-Abeta, PR65B
Hs.432121	NM_005809	PRDX2	Peroxiredoxin 2	MGC4104, NKEFB, PRP, PRX2, PRXII, TDPX1, TPX1, TSA
Hs.43322	NM_006251	PRKAA1	Protein kinase, AMP-activated, alpha 1 catalytic subunit	AMPK, AMPKa1, MGC33776, MGC57364
Hs.531704	NM_002737	PRKCA	Protein kinase C, alpha	AAG6, MGC129900, MGC129901, PKC-alpha, PKCA, PRKACA
Hs.580351	NM_005400	PRKCE	Protein kinase C, epsilon	MGC125656, MGC125657, PKCE, nPKC-epsilon
Hs.496255	NM_002744	PRKCZ	Protein kinase C, zeta	PKC-ZETA, PKC2
Hs.570274	NM_003690	PRKRA	Protein kinase, interferon-inducible double stranded RNA dependent activator	DYT16, PACT, RAX
Hs.368587	NM_000949	PRLR	Prolactin receptor	hPRLrI
Hs.517352	NM_016335	PRODH	Proline dehydrogenase (oxidase) 1	FLJ33744, HSPOX2, MGC148078, MGC148079, PIG6, POX, PRODH1, PRODH2, SCZD4, TP53I6
Hs.528665	NM_021935	PROK2	Prokineticin 2	BV8, KAL4, MIT1, PK2
Hs.158301	NM_006261	PROP1	PROP paired-like homeobox 1	CPHD2
Hs.262857	NM_015225	PRUNE2	Prune homolog 2 (Drosophila)	A214N16.3, BMCC1, BNIPXL, C9orf65, DKFZp762K117, FLJ50060, FLJ54876, FLJ59118, KIAA0367, RP11-58J3.2, bA214N16.3
Hs.3260	NM_000021	PSEN1	Presenilin 1	AD3, FAD, PS-1, PS1, S182
Hs.500466	NM_000314	PTEN	Phosphatase and tensin homolog	10q23del, BZS, DEC, GLM2, MGC11227, MHAM, MMAC1, PTEN1, TEP1
Hs.37045	NM_000315	PTH	Parathyroid hormone	PTH1
Hs.499094	NM_013258	PYCARD	PYD and CARD domain containing	ASC, CARD5, MGC10332, TMS, TMS-1, TMS1
Hs.1497	NM_000966	RARG	Retinoic acid receptor, gamma	NR1B3, RARC
Hs.664080	NM_002890	RASA1	RAS p21 protein activator (GTPase activating protein) 1	CM-AVM, CMAVM, DKFZp434N071, GAP, PKWS, RASA, RASGAP, p120GAP, p120RASGAP
Hs.502875	NM_021975	RELA	V-rel reticuloendotheliosis viral oncogene homolog A (avian)	MGC131774, NFKB3, p65
Hs.523744	NM_022457	RFWD2	Ring finger and WD repeat domain 2	COP1, FLJ10416, RNF200
Hs.519842	NM_003804	RIPK1	Receptor (TNFRSF)-interacting serine-threonine kinase 1	FLJ39204, RIP, RIP1
Hs.103755	NM_003821	RIPK2	Receptor-interacting serine-threonine kinase 2	CARD3, CARDIAK, CCK, GIG30, RICK, RIP2
Hs.268551	NM_006871	RIPK3	Receptor-interacting serine-threonine kinase 3	RIP3
Hs.134623	NM_014245	RNF7	Ring finger protein 7	CKBBP1, ROC2, SAG
Hs.356572	NM_001006	RPS3A	Ribosomal protein S3A	FTE1, MFTL, MGC23240, S3A
Hs.704007	NM_007008	RTN4	Reticulon 4	ASY, NI220, 250, NOGO, NOGO-A, NOGOC, NSP, NSP-CL, Nbla00271, Nbla10545, Nogo-B, Nogo-C, RTN-X, RTN4-A, RTN4-B1, RTN4-B2, RTN4-C
Hs.170019	NM_004350	RUNX3	Runt-related transcription factor 3	AML2, CBFA3, FLJ34510, MGC16070, PEBP2aC
Hs.422181	NM_006272	S100B	S100 calcium binding protein B	NEF, S100, S100-B, S100beta
Hs.655088	NM_013260	SAP30BP	SAP30 binding protein	DKFZp586L2022, HCNGP, HTRG, HTRP
Hs.502883	NM_005146	SART1	Squamous cell carcinoma antigen recognized by T cells	Ara1, HOMS1, MGC2038, SART1259, SNRNP110, Snu66
Hs.655281	NM_006378	SEMA4D	Sema domain, immunoglobulin domain (Ig), transmembrane domain (TM) and short cytoplasmic domain, (semaphorin) 4D	C9orf164, CD100, FLJ33485, FLJ34282, FLJ39737, FLJ46484, M-sema-G, MGC169138, MGC169141, SEMAJ, coll-4
Hs.272168	NM_006811	SERINC3	Serine incorporator 3	AIGP1, DIFF33, SBBI99, TDE, TDE1, TMS-1
Hs.594481	NM_002575	SERPINB2	Serpin peptidase inhibitor, clade B (ovalbumin), member 2	HsT1201, PAI, PAI-2, PAI2, PLANH2
Hs.104879	NM_004155	SERPINB9	Serpin peptidase inhibitor, clade B (ovalbumin), member 9	CAP-3, CAP3, PI9
Hs.523718	NM_006142	SFN	Stratifin	YWHAS
Hs.713546	NM_003012	SFRP1	Secreted frizzled-related protein 1	FRP, FRP-1, FRP1, FrzA, SARP2
Hs.136309	NM_016009	SH3GLB1	SH3-domain GRB2-like endophilin B1	Bif-1, KIAA0491, dJ612B15.2
Hs.530477	NM_006747	SIPA1	Signal-induced proliferation-associated 1	MGC102688, MGC17037, SPA1
Hs.632093	NM_005871	SMNDC1	Survival motor neuron domain containing 1	SMNR, SPF30
Hs.271771	NM_000345	SNCA	Synuclein, alpha (non A4 component of amyloid precursor)	MGC110988, NACP, PARK1, PARK4, PD1
Hs.485572	NM_003877	SOCS2	Suppressor of cytokine signaling 2	CIS2, Cish2, SOCS-2, SSI-2, SSI2, STATI2
Hs.527973	NM_003955	SOCS3	Suppressor of cytokine signaling 3	ATOD4, CIS3, Cish3, MGC71791, SOCS-3, SSI-3, SSI3
Hs.517262	NM_138927	SON	SON DNA binding protein	BASS1, C21orf50, DBP-5, FLJ21099, FLJ33914, KIAA1019, NREBP, SON3
Hs.68061	NM_021972	SPHK1	Sphingosine kinase 1	SPHK
Hs.632188	NM_003123	SPN	Sialophorin	CD43, GPL115, LSN
Hs.313	NM_000582	SPP1	Secreted phosphoprotein 1	BNSP, BSPI, ETA-1, MGC110940, OPN
Hs.12409	NM_001048	SST	Somatostatin	SMST
Hs.225995	NM_001051	SSTR3	Somatostatin receptor 3	-
Hs.657598	NM_006463	STAMBP	STAM binding protein	AMSH, MGC126516, MGC126518
Hs.642990	NM_007315	STAT1	Signal transducer and activator of transcription 1, 91kDa	DKFZp686B04100, ISGF-3, STAT91
Hs.437058	NM_003152	STAT5A	Signal transducer and activator of transcription 5A	MGF, STAT5
Hs.595276	NM_012448	STAT5B	Signal transducer and activator of transcription 5B	STAT5
Hs.706869	NM_004760	STK17A	Serine/threonine kinase 17a	DRAK1
Hs.710234	NM_004226	STK17B	Serine/threonine kinase 17b	DRAK2
Hs.34576	NM_006024	TAX1BP1	Tax1 (human T-cell leukemia virus type I) binding protein 1	CALCOCO3, T6BP, TXBP151
Hs.505874	NM_013254	TBK1	TANK-binding kinase 1	FLJ11330, NAK, T2K
Hs.714737	NM_016569	TBX3	T-box 3	TBX3-ISO, UMS, XHL
Hs.381715	NM_181486	TBX5	T-box 5	HOS
Hs.385870	NM_003212	TDGF1	Teratocarcinoma-derived growth factor 1	CR, CRGF, CRIPTO
Hs.645227	NM_000660	TGFB1	Transforming growth factor, beta 1	CED, DPD1, LAP, TGFB, TGFbeta
Hs.728844	NM_022037	TIA1	TIA1 cytotoxic granule-associated RNA binding protein	TIA-1
Hs.462590	NM_004740	TIAF1	TGFB1-induced anti-apoptotic factor 1	MAJN, SPR210
Hs.501203	NM_003252	TIAL1	TIA1 cytotoxic granule-associated RNA binding protein-like 1	MGC33401, TCBP, TIAR
Hs.644633	NM_000362	TIMP3	TIMP metallopeptidase inhibitor 3	HSMRK222, K222, K222TA2, SFD
Hs.519033	NM_003264	TLR2	Toll-like receptor 2	CD282, TIL4
Hs.125221	NM_030755	TMX1	Thioredoxin-related transmembrane protein 1	DKFZp564E1962, PDIA11, TMX, TXNDC, TXNDC1
Hs.241570	NM_000594	TNF	Tumor necrosis factor	DIF, TNF-alpha, TNFA, TNFSF2
Hs.211600	NM_006290	TNFAIP3	Tumor necrosis factor, alpha-induced protein 3	A20, MGC104522, MGC138687, MGC138688, OTUD7C, TNFA1P2
Hs.656274	NM_014350	TNFAIP8	Tumor necrosis factor, alpha-induced protein 8	GG2-1, MDC-3.13, SCC-S2, SCCS2
Hs.591834	NM_003844	TNFRSF10A	Tumor necrosis factor receptor superfamily, member 10a	APO2, CD261, DR4, MGC9365, TRAILR-1, TRAILR1
Hs.521456	NM_003842	TNFRSF10B	Tumor necrosis factor receptor superfamily, member 10b	CD262, DR5, KILLER, KILLER, DR5, TRAIL-R2, TRAILR2, TRICK2, TRICK2A, TRICK2B, TRICKB, ZTNFR9
Hs.213467	NM_003840	TNFRSF10D	Tumor necrosis factor receptor superfamily, member 10d, decoy with truncated death domain	CD264, DCR2, TRAIL-R4, TRAILR4, TRUNDD
Hs.212680	NM_004195	TNFRSF18	Tumor necrosis factor receptor superfamily, member 18	AITR, GITR, GITR-D
Hs.149168	NM_018647	TNFRSF19	Tumor necrosis factor receptor superfamily, member 19	TAJ, TAJ-alpha, TRADE, TROY
Hs.279594	NM_001065	TNFRSF1A	Tumor necrosis factor receptor superfamily, member 1A	CD120a, FPF, MGC19588, TBP1, TNF-R, TNF-R-I, TNF-R55, TNFAR, TNFR1, TNFR55, TNFR60, p55, p55-R, p60
Hs.256278	NM_001066	TNFRSF1B	Tumor necrosis factor receptor superfamily, member 1B	CD120b, TBPII, TNF-R-II, TNF-R75, TNFBR, TNFR1B, TNFR2, TNFR80, p75, p75TNFR
Hs.443577	NM_014452	TNFRSF21	Tumor necrosis factor receptor superfamily, member 21	BM-018, DR6, MGC31965
Hs.462529	NM_003790	TNFRSF25	Tumor necrosis factor receptor superfamily, member 25	APO-3, DDR3, DR3, LARD, TNFRSF12, TR3, TRAMP, WSL-1, WSL-LR
Hs.434878	NM_003823	TNFRSF6B	Tumor necrosis factor receptor superfamily, member 6b, decoy	DCR3, DJ583P15.1.1, M68, TR6
Hs.1314	NM_001243	TNFRSF8	Tumor necrosis factor receptor superfamily, member 8	CD30, D1S166E, Ki-1
Hs.654459	NM_001561	TNFRSF9	Tumor necrosis factor receptor superfamily, member 9	4-1BB, CD137, CDw137, FLJ43501, ILA, MGC2172
Hs.478275	NM_003810	TNFSF10	Tumor necrosis factor (ligand) superfamily, member 10	APO2L, Apo-2L, CD253, TL2, TRAIL
Hs.129708	NM_003807	TNFSF14	Tumor necrosis factor (ligand) superfamily, member 14	CD258, HVEML, LIGHT, LTg, TR2
Hs.241382	NM_005118	TNFSF15	Tumor necrosis factor (ligand) superfamily, member 15	MGC129934, MGC129935, TL1, TL1A, VEGI, VEGI192A
Hs.248197	NM_005092	TNFSF18	Tumor necrosis factor (ligand) superfamily, member 18	AITRL, GITRL, MGC138237, TL6, hGITRL
Hs.654445	NM_001244	TNFSF8	Tumor necrosis factor (ligand) superfamily, member 8	CD153, CD30L, CD30LG, MGC138144
Hs.654481	NM_000546	TP53	Tumor protein p53	FLJ92943, LFS1, P53, TRP53
Hs.523968	NM_005426	TP53BP2	Tumor protein p53 binding protein, 2	53BP2, ASPP2, BBP, P53BP2, PPP1R13A
Hs.50649	NM_004881	TP53I3	Tumor protein p53 inducible protein 3	PIG3
Hs.137569	NM_003722	TP63	Tumor protein p63	AIS, B(p51A), B(p51B), EEC3, KET, LMS, NBP, OFC8, RHS, SHFM4, TP53CP, TP53L, TP73L, p40, p51, p53CP, p63, p73H, p73L
Hs.697294	NM_005427	TP73	Tumor protein p73	P73
Hs.591347	NM_003287	TPD52L1	Tumor protein D52-like 1	D53, MGC8556, TPD52L2, hD53
Hs.374596	NM_003295	TPT1	Tumor protein, translationally-controlled 1	FLJ27337, HRF, TCTP, p02
Hs.460996	NM_003789	TRADD	TNFRSF1A-associated via death domain	Hs.89862, MGC11078
Hs.522506	NM_021138	TRAF2	TNF receptor-associated factor 2	MGC:45012, TRAP, TRAP3
Hs.510528	NM_003300	TRAF3	TNF receptor-associated factor 3	CAP-1, CD40bp, CRAF1, LAP1
Hs.523930	NM_004619	TRAF5	TNF receptor-associated factor 5	MGC:39780, RNF84
Hs.591983	NM_004620	TRAF6	TNF receptor-associated factor 6	MGC:3310, RNF85
Hs.643537	NM_032271	TRAF7	TNF receptor-associated factor 7	DKFZp586I021, MGC7807, RFWD1, RNF119
Hs.517972	NM_005879	TRAIP	TRAF interacting protein	RNF206, TRIP
Hs.69499	NM_016399	TRIAP1	TP53 regulated inhibitor of apoptosis 1	P53CSV, WF-1
Hs.716410	NM_004089	TSC22D3	TSC22 domain family, member 3	DIP, DKFZp313A1123, DSIPI, GILZ, TSC-22R, hDIP
Hs.493791	NM_006377	UNC13B	Unc-13 homolog B (C. elegans)	MGC133279, MGC133280, MUNC13, UNC13, Unc13h2, hmunc13
Hs.472038	NM_016037	UTP11L	UTP11-like, U3 small nucleolar ribonucleoprotein, (yeast)	CGI94
Hs.529782	NM_007126	VCP	Valosin containing protein	IBMPFD, MGC131997, MGC148092, MGC8560, TERA, p97
Hs.73793	NM_003376	VEGFA	Vascular endothelial growth factor A	MGC70609, MVCD1, VEGF, VPF
Hs.517792	NM_000551	VHL	Von Hippel-Lindau tumor suppressor	HRCA1, RCA1, VHL1
Hs.356076	NM_001167	XIAP	X-linked inhibitor of apoptosis	API3, BIRC4, FLJ26913, IAP-3, ILP1, MIHA, XLP2, hIAP-3, hIAP3
Hs.492407	NM_003406	YWHAZ	Tyrosine 3-monooxygenase/tryptophan 5-monooxygenase activation protein, zeta polypeptide	14-3-3-zeta, KCIP-1, MGC111427, MGC126532, MGC138156, YWHAD
Hs.444451	NM_016653	ZAK	Sterile alpha motif and leucine zipper containing kinase AZK	AZK, MLK7, MLT, MLTK, MRK, mlklak, pk
Hs.194157	NM_016478	ZC3HC1	Zinc finger, C3HC-type containing 1	1110054L24Rik, NIPA
Hs.631623	NM_005815	ZNF443	Zinc finger protein 443	ZK1

## Sheet: Cell cycle
Unigene	GeneBank	Symbol	Description	Gene Name
Hs.431048	NM_005157	ABL1	C-abl oncogene 1, non-receptor tyrosine kinase	ABL, JTK7, bcr, abl, c-ABL, p150, v-abl
Hs.533262	NM_013366	ANAPC2	Anaphase promoting complex subunit 2	APC2, RP11-350O14.5
Hs.367437	NM_000051	ATM	Ataxia telangiectasia mutated	AT1, ATA, ATC, ATD, ATDC, ATE, DKFZp781A0353, MGC74674, TEL1, TELO1
Hs.271791	NM_001184	ATR	Ataxia telangiectasia and Rad3 related	FRP1, MEC1, SCKL, SCKL1
Hs.250822	NM_003600	AURKA	Aurora kinase A	AIK, ARK1, AURA, AURORA2, BTAK, MGC34538, STK15, STK6, STK7
Hs.442658	NM_004217	AURKB	Aurora kinase B	AIK2, AIM-1, AIM1, ARK2, AurB, IPL1, STK12, STK5, aurkb-sv1, aurkb-sv2
Hs.370292	NM_016567	BCCIP	BRCA2 and CDKN1A interacting protein	TOK-1, TOK1
Hs.150749	NM_000633	BCL2	B-cell CLL/lymphoma 2	Bcl-2
Hs.728893	NM_001168	BIRC5	Baculoviral IAP repeat containing 5	API4, EPR-1
Hs.194143	NM_007294	BRCA1	Breast cancer 1, early onset	BRCAI, BRCC1, BROVCA1, IRIS, PNCA4, PSCP, RNF53
Hs.34012	NM_000059	BRCA2	Breast cancer 2, early onset	BRCC2, BROVCA2, FACD, FAD, FAD1, FANCB, FANCD, FANCD1, GLM3, PNCA2
Hs.141125	NM_004346	CASP3	Caspase 3, apoptosis-related cysteine peptidase	CPP32, CPP32B, SCA-1
Hs.58974	NM_001237	CCNA2	Cyclin A2	CCN1, CCNA
Hs.23960	NM_031966	CCNB1	Cyclin B1	CCNB
Hs.194698	NM_004701	CCNB2	Cyclin B2	HsT17299
Hs.430646	NM_005190	CCNC	Cyclin C	CycC
Hs.523852	NM_053056	CCND1	Cyclin D1	BCL1, D11S287E, PRAD1, U21B31
Hs.376071	NM_001759	CCND2	Cyclin D2	KIAK0002, MGC102758
Hs.534307	NM_001760	CCND3	Cyclin D3	-
Hs.244723	NM_001238	CCNE1	Cyclin E1	CCNE
Hs.1973	NM_001761	CCNF	Cyclin F	FBX1, FBXO1
Hs.79101	NM_004060	CCNG1	Cyclin G1	CCNG
Hs.13291	NM_004354	CCNG2	Cyclin G2	-
Hs.292524	NM_001239	CCNH	Cyclin H	CAK, p34, p37
Hs.279906	NM_001240	CCNT1	Cyclin T1	CCNT, CYCT1, HIVE1
Hs.374127	NM_003903	CDC16	Cell division cycle 16 homolog (S. cerevisiae)	ANAPC6, APC6, CUT9
Hs.524947	NM_001255	CDC20	Cell division cycle 20 homolog (S. cerevisiae)	CDC20A, MGC102824, bA276H19.3, p55CDC
Hs.437705	NM_001789	CDC25A	Cell division cycle 25 homolog A (S. pombe)	CDC25A2
Hs.656	NM_001790	CDC25C	Cell division cycle 25 homolog C (S. pombe)	CDC25
Hs.514997	NM_004359	CDC34	Cell division cycle 34 homolog (S. cerevisiae)	E2-CDC34, UBC3, UBCH3, UBE2R1
Hs.405958	NM_001254	CDC6	Cell division cycle 6 homolog (S. cerevisiae)	CDC18L, HsCDC18, HsCDC6
Hs.334562	NM_001786	CDK1	Cyclin-dependent kinase 1	CDC2, CDC28A, DKFZp686L20222, MGC111195, P34CDC2
Hs.19192	NM_001798	CDK2	Cyclin-dependent kinase 2	p33(CDK2)
Hs.95577	NM_000075	CDK4	Cyclin-dependent kinase 4	CMM3, MGC14458, PSK-J3
Hs.500015	NM_003885	CDK5R1	Cyclin-dependent kinase 5, regulatory subunit 1 (p35)	CDK5P35, CDK5R, MGC33831, NCK5A, p23, p25, p35, p35nck5a
Hs.435952	NM_016408	CDK5RAP1	CDK5 regulatory subunit associated protein 1	C20orf34, C42, CDK5RAP1.3, CDK5RAP1.4, CGI-05, HSPC167
Hs.119882	NM_001259	CDK6	Cyclin-dependent kinase 6	MGC59692, PLSTIRE
Hs.184298	NM_001799	CDK7	Cyclin-dependent kinase 7	CAK1, CDKN7, MO15, STK1, p39MO15
Hs.382306	NM_001260	CDK8	Cyclin-dependent kinase 8	K35, MGC126074, MGC126075
Hs.370771	NM_000389	CDKN1A	Cyclin-dependent kinase inhibitor 1A (p21, Cip1)	CAP20, CDKN1, CIP1, MDA-6, P21, SDI1, WAF1, p21CIP1
Hs.238990	NM_004064	CDKN1B	Cyclin-dependent kinase inhibitor 1B (p27, Kip1)	CDKN4, KIP1, MEN1B, MEN4, P27KIP1
Hs.512599	NM_000077	CDKN2A	Cyclin-dependent kinase inhibitor 2A (melanoma, p16, inhibits CDK4)	ARF, CDK4I, CDKN2, CMM2, INK4, INK4A, MLM, MTS-1, MTS1, P14, P14ARF, P16, P16-INK4A, P16INK4, P16INK4A, P19, P19ARF, TP16
Hs.72901	NM_004936	CDKN2B	Cyclin-dependent kinase inhibitor 2B (p15, inhibits CDK4)	CDK4I, INK4B, MTS2, P15, TP15, p15INK4b
Hs.84113	NM_005192	CDKN3	Cyclin-dependent kinase inhibitor 3	CDI1, CIP2, FLJ25787, KAP, KAP1, MGC70625
Hs.24529	NM_001274	CHEK1	CHK1 checkpoint homolog (S. pombe)	CHK1
Hs.291363	NM_007194	CHEK2	CHK2 checkpoint homolog (S. pombe)	CDS1, CHK2, HuCds1, LFS2, PP1425, RAD53
Hs.374378	NM_001826	CKS1B	CDC28 protein kinase regulatory subunit 1B	CKS1, PNAS-16, PNAS-18, ckshs1
Hs.83758	NM_001827	CKS2	CDC28 protein kinase regulatory subunit 2	CKSHS2
Hs.146806	NM_003592	CUL1	Cullin 1	MGC149834, MGC149835
Hs.82919	NM_003591	CUL2	Cullin 2	MGC131970
Hs.372286	NM_003590	CUL3	Cullin 3	-
Hs.654393	NM_005225	E2F1	E2F transcription factor 1	E2F-1, RBAP1, RBBP3, RBP3
Hs.108371	NM_001950	E2F4	E2F transcription factor 4, p107/p130-binding	E2F-4
Hs.80409	NM_001924	GADD45A	Growth arrest and DNA-damage-inducible, alpha	DDIT1, GADD45
Hs.386189	NM_016426	GTSE1	G-2 and S-phase expressed 1	B99
Hs.152983	NM_004507	HUS1	HUS1 checkpoint homolog (S. pombe)	hHUS1
Hs.300559	NM_014708	KNTC1	Kinetochore associated 1	FLJ36151, KIAA0166, ROD
Hs.594238	NM_002266	KPNA2	Karyopherin alpha 2 (RAG cohort 1, importin alpha 1)	IPOA1, QIP2, RCH1, SRP1alpha
Hs.591697	NM_002358	MAD2L1	MAD2 mitotic arrest deficient-like 1 (yeast)	HSMAD2, MAD2
Hs.19400	NM_006341	MAD2L2	MAD2 mitotic arrest deficient-like 2 (yeast)	MAD2B, REV7
Hs.477481	NM_004526	MCM2	Minichromosome maintenance complex component 2	BM28, CCNL1, CDCL1, D3S3194, KIAA0030, MGC10606, MITOTIN, cdc19
Hs.179565	NM_002388	MCM3	Minichromosome maintenance complex component 3	HCC5, MGC1157, P1-MCM3, P1.h, RLFB
Hs.460184	NM_005914	MCM4	Minichromosome maintenance complex component 4	CDC21, CDC54, MGC33310, P1-CDC21, hCdc21
Hs.517582	NM_006739	MCM5	Minichromosome maintenance complex component 5	CDC46, MGC5315, P1-CDC46
Hs.484551	NM_002392	MDM2	Mdm2 p53 binding protein homolog (mouse)	HDMX, MGC5370, MGC71221, hdm2
Hs.689823	NM_002417	MKI67	Antigen identified by monoclonal antibody Ki-67	KIA
Hs.509523	NM_002431	MNAT1	Menage a trois homolog 1, cyclin H assembly factor (Xenopus laevis)	CAP35, MAT1, RNF66, TFB3
Hs.192649	NM_005590	MRE11A	MRE11 meiotic recombination 11 homolog A (S. cerevisiae)	ATLD, HNGS1, MRE11, MRE11B
Hs.492208	NM_002485	NBN	Nibrin	AT-V1, AT-V2, ATV, FLJ10155, MGC87362, NBS, NBS1, P95
Hs.531879	NM_002853	RAD1	RAD1 homolog (S. pombe)	HRAD1, REC1
Hs.16184	NM_002873	RAD17	RAD17 homolog (S. pombe)	CCYC, FLJ41520, HRAD17, R24L, RAD17SP, RAD24
Hs.631709	NM_002875	RAD51	RAD51 homolog (S. cerevisiae)	BRCC5, HRAD51, HsRad51, HsT16930, RAD51A, RECA
Hs.655354	NM_004584	RAD9A	RAD9 homolog A (S. pombe)	RAD9
Hs.408528	NM_000321	RB1	Retinoblastoma 1	OSRC, RB, p105-Rb, pRb, pp110
Hs.546282	NM_002894	RBBP8	Retinoblastoma binding protein 8	CTIP, RIM, SAE2
Hs.207745	NM_002895	RBL1	Retinoblastoma-like 1 (p107)	CP107, MGC40006, PRB1, p107
Hs.513609	NM_005611	RBL2	Retinoblastoma-like 2 (p130)	FLJ26459, P130, Rb2
Hs.269898	NM_013376	SERTAD1	SERTA domain containing 1	SEI1, TRIP-Br1
Hs.23348	NM_005983	SKP2	S-phase kinase-associated protein 2 (p45)	FBL1, FBXL1, FLB1, MGC1366
Hs.209983	NM_005563	STMN1	Stathmin 1	C1orf215, FLJ32206, LAP18, Lag, MGC138869, MGC138870, OP18, PP17, PP19, PR22, SMN
Hs.79353	NM_007111	TFDP1	Transcription factor Dp-1	DP1, DRTF1, Dp-1
Hs.379018	NM_006286	TFDP2	Transcription factor Dp-2 (E2F dimerization partner 2)	DKFZp313O196, DP2, FLJ39131
Hs.654481	NM_000546	TP53	Tumor protein p53	FLJ92943, LFS1, P53, TRP53
Hs.249441	NM_003390	WEE1	WEE1 homolog (S. pombe)	DKFZp686I18166, FLJ16446, WEE1A, WEE1hu

## Sheet: Cellular stress response
Unigene	GeneBank	Symbol	Description	Gene Name
Hs.81934	NM_001609	ACADSB	Acyl-CoA dehydrogenase, short/branched chain	2-MEBCAD, ACAD7, SBCAD
Hs.377484	NM_004323	BAG1	BCL2-associated athanogene	HAP, RAP46
Hs.515162	NM_004343	CALR	Calreticulin	CRT, FLJ26680, RO, SSA, cC1qR
Hs.699155	NM_001746	CANX	Calnexin	CNX, FLJ26570, IP90, P90
Hs.502302	NM_001752	CAT	Catalase	MGC138422, MGC138424
Hs.189772	NM_006431	CCT2	Chaperonin containing TCP1, subunit 2 (beta)	99D8.1, CCT-beta, CCTB, MGC142074, MGC142076, PRO1633, TCP-1-beta
Hs.491494	NM_005998	CCT3	Chaperonin containing TCP1, subunit 3 (gamma)	CCT-gamma, CCTG, PIG48, TCP-1-gamma, TRIC5
Hs.421509	NM_006430	CCT4	Chaperonin containing TCP1, subunit 4 (delta)	CCT-DELTA, Cctd, MGC126164, MGC126165, SRB
Hs.1600	NM_012073	CCT5	Chaperonin containing TCP1, subunit 5 (epsilon)	CCT-epsilon, CCTE, KIAA0098, TCP-1-epsilon
Hs.368149	NM_006429	CCT7	Chaperonin containing TCP1, subunit 7 (eta)	CCTETA, CCTH, MGC110985, NIP7-1, TCP1ETA
Hs.125113	NM_006585	CCT8	Chaperonin containing TCP1, subunit 8 (theta)	C21orf112, Cctq, D21S246, KIAA0002, PRED71
Hs.558865	NM_001266	CES1	Carboxylesterase 1	ACAT, CEH, CES2, HMSE, HMSE1, MGC117365, PCE-1, SES1, TGH
Hs.436657	NM_001831	CLU	Clusterin	APOJ, CLI, KUB1, MGC24903, SGP-2, SGP2, SP-40, TRPM-2, TRPM2
Hs.184085	NM_000394	CRYAA	Crystallin, alpha A	CRYA1, HSPB4
Hs.408767	NM_001885	CRYAB	Crystallin, alpha B	CRYA2, CTPP2, HSPB5
Hs.303980	NM_000781	CYP11A1	Cytochrome P450, family 11, subfamily A, polypeptide 1	CYP11A, P450SCC
Hs.632054	NM_000498	CYP11B2	Cytochrome P450, family 11, subfamily B, polypeptide 2	ALDOS, CPN2, CYP11B, CYP11BL, P-450C18, P450C18, P450aldo
Hs.438016	NM_000102	CYP17A1	Cytochrome P450, family 17, subfamily A, polypeptide 1	CPT7, CYP17, P450C17, S17AH
Hs.72912	NM_000499	CYP1A1	Cytochrome P450, family 1, subfamily A, polypeptide 1	AHH, AHRR, CP11, CYP1, P1-450, P450-C, P450DX
Hs.1361	NM_000761	CYP1A2	Cytochrome P450, family 1, subfamily A, polypeptide 2	CP12, P3-450, P450(PA)
Hs.154654	NM_000104	CYP1B1	Cytochrome P450, family 1, subfamily B, polypeptide 1	CP1B, GLC3A, P4501B1
Hs.282409	NM_000769	CYP2C19	Cytochrome P450, family 2, subfamily C, polypeptide 19	CPCJ, CYP2C, P450C2C, P450IIC19
Hs.282624	NM_000771	CYP2C9	Cytochrome P450, family 2, subfamily C, polypeptide 9	CPC9, CYP2C, CYP2C10, CYPIIC9, MGC149605, MGC88320, P450IIC9
Hs.648256	NM_000106	CYP2D6	Cytochrome P450, family 2, subfamily D, polypeptide 6	CPD6, CYP2D, CYP2D7AP, CYP2D7BP, CYP2D7P2, CYP2D8P2, CYP2DL1, CYPIID6, MGC120389, MGC120390, P450-DB1, P450C2D, P450DB1
Hs.12907	NM_000773	CYP2E1	Cytochrome P450, family 2, subfamily E, polypeptide 1	CPE1, CYP2E, P450-J, P450C2E
Hs.558318	NM_000774	CYP2F1	Cytochrome P450, family 2, subfamily F, polypeptide 1	C2F1, CYP2F, MGC126121
Hs.654391	NM_017460	CYP3A4	Cytochrome P450, family 3, subfamily A, polypeptide 4	CP33, CP34, CYP3A, CYP3A3, CYPIIIA3, CYPIIIA4, HLP, MGC126680, NF-25, P450C3, P450PCN1
Hs.1645	NM_000778	CYP4A11	Cytochrome P450, family 4, subfamily A, polypeptide 11	CP4Y, CYP4A2, CYP4AII
Hs.436317	NM_000779	CYP4B1	Cytochrome P450, family 4, subfamily B, polypeptide 1	CYPIVB1, P-450HP
Hs.1644	NM_000780	CYP7A1	Cytochrome P450, family 7, subfamily A, polypeptide 1	CP7A, CYP7, CYPVII, MGC126826, MGC138389
Hs.667720	NM_004820	CYP7B1	Cytochrome P450, family 7, subfamily B, polypeptide 1	CBAS3, CP7B, SPG5A
Hs.445203	NM_001539	DNAJA1	DnaJ (Hsp40) homolog, subfamily A, member 1	DJ-2, DjA1, HDJ2, HSDJ, HSJ2, HSPF4, NEDD7, hDJ-2
Hs.368078	NM_005880	DNAJA2	DnaJ (Hsp40) homolog, subfamily A, member 2	CPR3, DJ3, DJA2, DNAJ, DNJ3, HIRIP4, PRO3015, RDJ2
Hs.459779	NM_005147	DNAJA3	DnaJ (Hsp40) homolog, subfamily A, member 3	FLJ45758, TID1, hTid-1
Hs.513053	NM_018602	DNAJA4	DnaJ (Hsp40) homolog, subfamily A, member 4	MST104, MSTP104, PRO1472
Hs.515210	NM_006145	DNAJB1	DnaJ (Hsp40) homolog, subfamily B, member 1	HSPF1, Hdj1, Hsp40, RSPH16B, Sis1
Hs.317192	NM_016306	DNAJB11	DnaJ (Hsp40) homolog, subfamily B, member 11	ABBP-2, ABBP2, DJ9, EDJ, ERdj3, ERj3, HEDJ, PRO1080, UNQ537, hDj9
Hs.696014	NM_017626	DNAJB12	DnaJ (Hsp40) homolog, subfamily B, member 12	DJ10, DKFZp586B2023
Hs.77768	NM_006736	DNAJB2	DnaJ (Hsp40) homolog, subfamily B, member 2	HSJ-1, HSJ1, HSPF3
Hs.13852	NM_007034	DNAJB4	DnaJ (Hsp40) homolog, subfamily B, member 4	DNAJW, DjB4, HLJ1
Hs.237506	NM_012266	DNAJB5	DnaJ (Hsp40) homolog, subfamily B, member 5	Hsc40, KIAA1045
Hs.490745	NM_005494	DNAJB6	DnaJ (Hsp40) homolog, subfamily B, member 6	DJ4, DKFZp566D0824, DnaJ, FLJ42837, HHDJ1, HSJ-2, HSJ2, MGC1152, MGC117297, MRJ, MSJ-1
Hs.6790	NM_012328	DNAJB9	DnaJ (Hsp40) homolog, subfamily B, member 9	DKFZp564F1862, ERdj4, MDG-1, MDG1, MST049, MSTP049
Hs.499000	NM_022365	DNAJC1	DnaJ (Hsp40) homolog, subfamily C, member 1	DNAJL1, ERdj1, HTJ1, MGC131954, MTJ1
Hs.172847	NM_005528	DNAJC4	DnaJ (Hsp40) homolog, subfamily C, member 4	DANJC4, HSPF2, MCG18, MGC19482, MGC57189, MGC71863
Hs.164419	NM_025219	DNAJC5	DnaJ (Hsp40) homolog, subfamily C, member 5	CSP, DKFZp434N1429, DKFZp761N1221, DNAJC5A, FLJ00118, FLJ13070
Hs.647643	NM_014787	DNAJC6	DnaJ (Hsp40) homolog, subfamily C, member 6	DJC6, KIAA0473, MGC129914, MGC129915, MGC48436
Hs.500156	NM_003315	DNAJC7	DnaJ (Hsp40) homolog, subfamily C, member 7	DJ11, DJC7, TPR2, TTC2
Hs.433540	NM_014280	DNAJC8	DnaJ (Hsp40) homolog, subfamily C, member 8	HSPC331, SPF31
Hs.654694	NM_015190	DNAJC9	DnaJ (Hsp40) homolog, subfamily C, member 9	HDJC9, JDD1, KIAA0974, SB73
Hs.212088	NM_001979	EPHX2	Epoxide hydrolase 2, cytoplasmic	CEH, SEH
Hs.1424	NM_002021	FMO1	Flavin containing monooxygenase 1	-
Hs.386502	NM_002022	FMO4	Flavin containing monooxygenase 4	FMO2
Hs.642706	NM_001461	FMO5	Flavin containing monooxygenase 5	-
Hs.76686	NM_000581	GPX1	Glutathione peroxidase 1	GSHPX1, MGC14399, MGC88245
Hs.2704	NM_002083	GPX2	Glutathione peroxidase 2 (gastrointestinal)	GI-GPx, GPRP, GSHPX-GI, GSHPx-2
Hs.271510	NM_000637	GSR	Glutathione reductase	MGC78522
Hs.446309	NM_145740	GSTA1	Glutathione S-transferase alpha 1	GST2, GSTA1-1, GTH1, MGC131939
Hs.646984	NM_153699	GSTA5	Glutathione S-transferase alpha 5	-
Hs.75652	NM_000851	GSTM5	Glutathione S-transferase mu 5	GSTM5-5, GTM5
Hs.517581	NM_002133	HMOX1	Heme oxygenase (decycling) 1	HO-1, HSP32, bK286B10
Hs.284279	NM_002134	HMOX2	Heme oxygenase (decycling) 2	HO-2
Hs.654864	NM_139211	HOPX	HOP homeobox	CAMEO, HOD, HOP, LAGY, MGC20820, NECC1, OB1, SMAP31, TOTO
Hs.654682	NM_025015	HSPA12A	Heat shock 70kDa protein 12A	FLJ13874, KIAA0417
Hs.728810	NM_005345	HSPA1A	Heat shock 70kDa protein 1A	FLJ54303, FLJ54370, FLJ54392, FLJ54408, FLJ75127, HSP70-1, HSP70-1A, HSP70I, HSP72, HSPA1, HSPA1B
Hs.690634	NM_005527	HSPA1L	Heat shock 70kDa protein 1-like	HSP70-1L, HSP70-HOM, HSP70T, hum70t
Hs.728938	NM_021979	HSPA2	Heat shock 70kDa protein 2	HSP70-2, HSP70-3
Hs.90093	NM_002154	HSPA4	Heat shock 70kDa protein 4	APG-2, HS24, P52, MGC131852, RY, hsp70, hsp70RY
Hs.716396	NM_005347	HSPA5	Heat shock 70kDa protein 5 (glucose-regulated protein, 78kDa)	BIP, FLJ26106, GRP78, MIF2
Hs.702021	NM_006597	HSPA8	Heat shock 70kDa protein 8	HSC54, HSC70, HSC71, HSP71, HSP73, HSPA10, LAP1, MGC131511, MGC29929, NIP71
Hs.184233	NM_004134	HSPA9	Heat shock 70kDa protein 9 (mortalin)	CSA, GRP-75, GRP75, HSPA9B, MGC4500, MOT, MOT2, MTHSP75, PBP74
Hs.520973	NM_001540	HSPB1	Heat shock 27kDa protein 1	CMT2F, DKFZp586P1322, HMN2B, HS.76067, HSP27, HSP28, Hsp25, SRP27
Hs.709660	NM_001541	HSPB2	Heat shock 27kDa protein 2	HSP27, Hs.78846, LOH11CR1K, MGC133245, MKBP
Hs.41707	NM_006308	HSPB3	Heat shock 27kDa protein 3	DHMN2C, HMN2C, HSPL27
Hs.595053	NM_002156	HSPD1	Heat shock 60kDa protein 1 (chaperonin)	CPN60, GROEL, HLD4, HSP-60, HSP60, HSP65, HuCHA60, SPG13
Hs.1197	NM_002157	HSPE1	Heat shock 10kDa protein 1 (chaperonin 10)	CPN10, EPF, GROES, HSP10
Hs.581725	NM_005038	PPID	Peptidylprolyl isomerase D	CYP-40, CYPD, MGC33096
Hs.596449	NM_001235	SERPINH1	Serpin peptidase inhibitor, clade H (heat shock protein 47), member 1, (collagen binding protein 1)	AsTP3, CBP1, CBP2, HSP47, PPROM, RA-A47, SERPINH2, gp46
Hs.443914	NM_000454	SOD1	Superoxide dismutase 1, soluble	ALS, ALS1, IPOA, SOD, hSod1, homodimer
Hs.487046	NM_000636	SOD2	Superoxide dismutase 2, mitochondrial	IPOB, MNSOD, MVCD6
Hs.2420	NM_003102	SOD3	Superoxide dismutase 3, extracellular	EC-SOD, MGC20077
Hs.707999	NM_003932	ST13	Suppression of tumorigenicity 13 (colon carcinoma) (Hsp70 interacting protein)	AAG2, FAM10A1, FAM10A4, FLJ27260, HIP, HOP, HSPABP, HSPABP1, MGC129952, P48, PRO0786, SNC6
Hs.363137	NM_030752	TCP1	T-complex 1	CCT-alpha, CCT1, CCTa, D6S230E, TCP-1-alpha
Hs.250	NM_000379	XDH	Xanthine dehydrogenase	XO, XOR

## Sheet: Hypoxia signaling pathway
Unigene	GeneBank	Symbol	Description	Gene Name
Hs.441047	NM_001124	ADM	Adrenomedullin	AM
Hs.167046	NM_000676	ADORA2B	Adenosine A2b receptor	ADORA2
Hs.513490	NM_000034	ALDOA	Aldolase A, fructose-bisphosphate	ALDA, GSD12, MGC10942, MGC17716, MGC17767
Hs.511605	NM_004039	ANXA2	Annexin A2	ANX2, ANX2L4, CAL1H, LIP2, LPC2, LPC2D, P36, PAP-IV
Hs.73722	NM_080649	APEX1	APEX nuclease (multifunctional DNA repair enzyme) 1	APE, APE1, APEN, APEX, APX, HAP1, REF1
Hs.632446	NM_001668	ARNT	Aryl hydrocarbon receptor nuclear translocator	HIF-1-beta, HIF-1beta, HIF1-beta, HIF1B, HIF1BETA, TANGO, bHLHe2
Hs.271791	NM_001184	ATR	Ataxia telangiectasia and Rad3 related	FRP1, MEC1, SCKL, SCKL1
Hs.716515	NM_000057	BLM	Bloom syndrome, RecQ helicase-like	BS, MGC126616, MGC131618, MGC131620, RECQ2, RECQL2, RECQL3
Hs.13291	NM_004354	CCNG2	Cyclin G2	-
Hs.491912	NM_006837	COPS5	COP9 constitutive photomorphogenic homolog subunit 5 (Arabidopsis)	CSN5, JAB1, MGC3149, MOV-34, SGN5
Hs.517076	NM_000308	CTSA	Cathepsin A	GLB2, GSL, NGBE, PPCA, PPGB
Hs.523012	NM_019058	DDIT4	DNA-damage-inducible transcript 4	Dig2, FLJ20500, REDD-1, REDD1, RP11-442H21.1, RTP801
Hs.164419	NM_025219	DNAJC5	DnaJ (Hsp40) homolog, subfamily C, member 5	CSP, DKFZp434N1429, DKFZp761N1221, DNAJC5A, FLJ00118, FLJ13070
Hs.511899	NM_001955	EDN1	Endothelin 1	ET1, HDLCQ7, PPET1
Hs.444450	NM_022051	EGLN1	Egl nine homolog 1 (C. elegans)	C1orf12, DKFZp761F179, ECYT3, HIFPH2, HPH2, PHD2, SM20, ZMYND6
Hs.515417	NM_053046	EGLN2	Egl nine homolog 2 (C. elegans)	DKFZp434E026, EIT6, FLJ95603, HIF-PH1, HIFPH1, HPH-1, HPH-3, PHD1
Hs.326035	NM_001964	EGR1	Early growth response 1	AT225, G0S30, KROX-24, NGFI-A, TIS8, ZIF-268, ZNF225
Hs.411641	NM_004095	EIF4EBP1	Eukaryotic translation initiation factor 4E binding protein 1	4E-BP1, 4EBP1, BP-1, MGC4316, PHAS-I
Hs.517145	NM_001428	ENO1	Enolase 1, (alpha)	ENO1L1, MPB1, NNE, PPH
Hs.2303	NM_000799	EPO	Erythropoietin	EP, MGC138142, MVCD2
Hs.592304	NM_014584	ERO1L	ERO1-like (S. cerevisiae)	ERO1-alpha, ERO1A
Hs.361463	NM_000504	F10	Coagulation factor X	FX, FXA
Hs.62192	NM_001993	F3	Coagulation factor III (thromboplastin, tissue factor)	CD142, FLJ17960, TF, TFA
Hs.728789	NM_005252	FOS	FBJ murine osteosarcoma viral oncogene homolog	AP-1, C-FOS
Hs.436062	NM_000158	GBE1	Glucan (1,4-alpha-), branching enzyme 1	GBE
Hs.466471	NM_000175	GPI	Glucose-6-phosphate isomerase	AMF, DKFZp686C13233, GNPI, NLK, PGI, PHI, SA-36, SA36
Hs.386225	NM_002103	GYS1	Glycogen synthase 1 (muscle)	GSY, GYS
Hs.597216	NM_001530	HIF1A	Hypoxia inducible factor 1, alpha subunit (basic helix-loop-helix transcription factor)	HIF-1alpha, HIF1, HIF1-ALPHA, MOP1, PASD8, bHLHe78
Hs.500788	NM_017902	HIF1AN	Hypoxia inducible factor 1, alpha subunit inhibitor	DKFZp762F1811, FIH1, FLJ20615, FLJ22027
Hs.420830	NM_152794	HIF3A	Hypoxia inducible factor 3, alpha subunit	HIF-3A, IPAS, MOP7, PASD7, bHLHe17
Hs.517581	NM_002133	HMOX1	Heme oxygenase (decycling) 1	HO-1, HSP32, bK286B10
Hs.116462	NM_178849	HNF4A	Hepatocyte nuclear factor 4, alpha	FLJ39654, HNF4, HNF4a7, HNF4a8, HNF4a9, HNF4alpha, MODY, MODY1, NR2A1, NR2A21, TCF, TCF14
Hs.591785	NM_003897	IER3	Immediate early response 3	DIF-2, DIF2, GLY96, IEX-1, IEX-1L, IEX1, PRG1
Hs.450230	NM_000598	IGFBP3	Insulin-like growth factor binding protein 3	BP-53, IBP3
Hs.514505	NM_015167	JMJD6	Jumonji domain containing 6	KIAA0585, PSR, PTDSR, PTDSR1
Hs.531081	NM_002306	LGALS3	Lectin, galactoside-binding, soluble, 3	CBP35, GAL3, GALBP, GALIG, L31, LGALS2, MAC2
Hs.102267	NM_002317	LOX	Lysyl oxidase	MGC105112
Hs.657756	NM_005921	MAP3K1	Mitogen-activated protein kinase kinase kinase 1	MAPKKK1, MEKK, MEKK1
Hs.132966	NM_000245	MET	Met proto-oncogene (hepatocyte growth factor receptor)	AUTS9, HGFR, RCCP2, c-Met
Hs.407995	NM_002415	MIF	Macrophage migration inhibitory factor (glycosylation-inhibiting factor)	GIF, GLIF, MMIF
Hs.297413	NM_004994	MMP9	Matrix metallopeptidase 9 (gelatinase B, 92kDa gelatinase, 92kDa type IV collagenase)	CLG4B, GELB, MANDP2, MMP-9
Hs.501023	NM_005962	MXI1	MAX interactor 1	MAD2, MGC43220, MXD2, MXI, bHLHc11
Hs.489615	NM_005746	NAMPT	Nicotinamide phosphoribosyltransferase	1110035O14Rik, DKFZp666B131, MGC117256, PBEF, PBEF1, VF, VISFATIN
Hs.596314	NM_003743	NCOA1	Nuclear receptor coactivator 1	F-SRC-1, KAT13A, MGC129719, MGC129720, RIP160, SRC1, bHLHe42, bHLHe74
Hs.654408	NM_003998	NFKB1	Nuclear factor of kappa light polypeptide gene enhancer in B-cells 1	DKFZp686C01211, EBP-1, KBF1, MGC54151, NF-kappa-B, NF-kappaB, NFKB-p105, NFKB-p50, NFkappaB, p105, p50
Hs.707978	NM_000603	NOS3	Nitric oxide synthase 3 (endothelial cell)	ECNOS, eNOS
Hs.467701	NM_002539	ODC1	Ornithine decarboxylase 1	ODC
Hs.464336	NM_000918	P4HB	Prolyl 4-hydroxylase, beta polypeptide	DSI, ERBA2L, GIT, P4Hbeta, PDI, PDIA1, PHDB, PO4DB, PO4HB, PROHB
Hs.470633	NM_002610	PDK1	Pyruvate dehydrogenase kinase, isozyme 1	-
Hs.445534	NM_002616	PER1	Period homolog 1 (Drosophila)	MGC88021, PER, RIGUI, hPER
Hs.195471	NM_004566	PFKFB3	6-phosphofructo-2-kinase/fructose-2,6-biphosphatase 3	FLJ37326, IPFK2, PFK2
Hs.255093	NM_002626	PFKL	Phosphofructokinase, liver	DKFZp686G1648, DKFZp686L2097, FLJ30173, FLJ40909, PFK-B
Hs.26010	NM_002627	PFKP	Phosphofructokinase, platelet	FLJ40226, FLJ44165, PFK-C, PFKF
Hs.252820	NM_002632	PGF	Placental growth factor	D12S1900, PGFL, PLGF, PlGF-2, SHGC-10760
Hs.81170	NM_002648	PIM1	Pim-1 oncogene	PIM
Hs.534770	NM_002654	PKM2	Pyruvate kinase, muscle	CTHBP, MGC3932, OIP3, PK3, PKM, TCB, THBP1
Hs.77274	NM_002658	PLAU	Plasminogen activator, urokinase	ATF, UPA, URK, u-PA
Hs.479396	NM_005349	RBPJ	Recombination signal binding protein for immunoglobulin kappa J region	CBF1, IGKJRB, IGKJRB1, KBF2, MGC61669, RBP-J, RBPJK, RBPSUH, SUH, csl
Hs.515846	NM_006666	RUVBL2	RuvB-like 2 (E. coli)	ECP51, INO80J, REPTIN, RVB2, TIH2, TIP48, TIP49B
Hs.414795	NM_000602	SERPINE1	Serpin peptidase inhibitor, clade E (nexin, plasminogen activator inhibitor type 1), member 1	PAI, PAI-1, PAI1, PLANH1
Hs.500761	NM_004207	SLC16A3	Solute carrier family 16, member 3 (monocarboxylic acid transporter 4)	MCT 3, MCT 4, MCT-3, MCT-4, MCT3, MCT4, MGC138472, MGC138474
Hs.473721	NM_006516	SLC2A1	Solute carrier family 2 (facilitated glucose transporter), member 1	DYT17, DYT18, GLUT, GLUT1, GLUT1DS, MGC141895, MGC141896, PED
Hs.529618	NM_003234	TFRC	Transferrin receptor (p90, CD71)	CD71, TFR, TFR1, TRFR
Hs.654481	NM_000546	TP53	Tumor protein p53	FLJ92943, LFS1, P53, TRP53
Hs.524219	NM_000365	TPI1	Triosephosphate isomerase 1	MGC88108, TIM, TPI
Hs.533977	NM_006472	TXNIP	Thioredoxin interacting protein	EST01027, HHCPA78, THIF, VDUP1
Hs.454534	NM_003367	USF2	Upstream transcription factor 2, c-fos interacting	FIP, bHLHb12
Hs.519320	NM_003374	VDAC1	Voltage-dependent anion channel 1	MGC111064, PORIN, VDAC-1
Hs.155247	NM_005165	ALDOC	Aldolase C, fructose-bisphosphate	ALDC
Hs.9613	NM_001039667	ANGPTL4	Angiopoietin-like 4	ANGPTL2, ARP4, FIAF, HFARP, NL2, PGAR, pp1158
Hs.508154	NM_181726	ANKRD37	Ankyrin repeat domain 37	Lrp2bp, MGC111507
Hs.728782	NM_003670	BHLHE40	Basic helix-loop-helix family, member e40	BHLHB2, DEC1, FLJ99214, HLHB2, SHARP-2, STRA13, Stra14
Hs.144873	NM_004052	BNIP3	BCL2/adenovirus E1B 19kDa interacting protein 3	NIP3
Hs.131226	NM_004331	BNIP3L	BCL2/adenovirus E1B 19kDa interacting protein 3-like	BNIP3a, NIX
Hs.63287	NM_001216	CA9	Carbonic anhydrase IX	CAIX, MN
Hs.584881	NM_014367	FAM162A	Family with sequence similarity 162, member A	C3orf28, E2IG5, HGTD-P
Hs.406266	NM_000189	HK2	Hexokinase 2	DKFZp686M1669, HKII, HXK2
Hs.2795	NM_005566	LDHA	Lactate dehydrogenase A	GSD11, LDH1, LDHM
Hs.372914	NM_006096	NDRG1	N-myc downstream regulated 1	CAP43, CMT4D, DRG1, GC4, HMSNL, NDR1, NMSL, PROXY1, RIT42, RTP, TARG1, TDD5
Hs.500047	NM_000917	P4HA1	Prolyl 4-hydroxylase, alpha polypeptide I	P4HA
Hs.476217	NM_004567	PFKFB4	6-phosphofructo-2-kinase/fructose-2,6-biphosphatase 4	-
Hs.78771	NM_000291	PGK1	Phosphoglycerate kinase 1	MGC117307, MGC142128, MGC8947, MIG10, PGKA
Hs.419240	NM_006931	SLC2A3	Solute carrier family 2 (facilitated glucose transporter), member 3	FLJ90380, GLUT3
Hs.73793	NM_003376	VEGFA	Vascular endothelial growth factor A	MGC70609, MVCD1, VEGF, VPF
